# Supplementary material for: Oral Isavuconazole Combined with Nebulized Inhalation and Bronchoscopic Administration of Amphotericin B for the Treatment of Pulmonary Mucormycosis: A Case Report and Literature Review
Source: J Fungi (Basel). 2024 May 29;10(6):388. doi: 10.3390/jof10060388 (PMC11204425; doi:10.3390/jof10060388)
Supplement: Supplementary file 1 [file jof-10-00388-s001.zip › Supplemental Table S1.xlsx]

## Sheet: Sheet1
Table S1. The details of all retrieved literatures
Number	PMID	Whether to include	Reanson for exclusion	Year	Title of the article
1	35534133	No	Review	2022	Invasive Fungal Pneumonia in Immunocompromised Patients
2	32000287	No	Review	2020	Mucormycosis
3	30036666	No	Review	2019	The epidemiology and clinical manifestations of mucormycosis: a systematic review and meta-analysis of case reports
4	33147877	No	Review	2020	Epidemiology and Diagnosis of Mucormycosis: An Update
5	30901907	No	Review	2019	Global Epidemiology of Mucormycosis
6	33951358	Yes	/	2021	Pulmonary Mucormycosis
7	35887466	No	Review	2022	COVID-19-Associated Pulmonary Mucormycosis
8	35098179	No	Review	2022	The emergence of COVID-19 associated mucormycosis: a review of cases from 18 countries
9	36227854	No	Review	2022	Current treatments against mucormycosis and future directions
10	35390293	No	Review	2022	Definition, diagnosis, and management of COVID-19-associated pulmonary mucormycosis: Delphi consensus statement from the Fungal Infection Study Forum and Academy of Pulmonary Sciences, India
11	33709131	No	Review	2021	Guidance on Imaging for Invasive Pulmonary Aspergillosis and Mucormycosis: From the Imaging Working Group for the Revision and Update of the Consensus Definitions of Fungal Disease from the EORTC/MSGERC
12	34414555	No	Review	2021	Epidemiology and Pathophysiology of COVID-19-Associated Mucormycosis: India Versus the Rest of the World
13	32491361	No	Review	2023	Rhino-Orbital Cerebral Mucormycosis
14	22167397	No	Review	2011	Pulmonary mucormycosis
15	21482731	No	Review	2011	Mucormycosis caused by unusual mucormycetes, non-Rhizopus, -Mucor, and -Lichtheimia species
16	20209316	No	Review	2010	Chapter 7: zygomycosis
17	34744334	No	Review	2022	Pulmonary mucormycosis-a case series
18	36224039	No	Not pulmonary mucormycosis	2022	Mucormycosis: Case report
19	33544266	Yes	/	2021	Coronavirus Disease (Covid-19) Associated Mucormycosis (CAM): Case Report and Systematic Review of Literature
20	30875744	No	Review	2019	Disease Entities in Mucormycosis
21	30548761	No	Review	2019	Cutaneous mucormycosis
22	37532541	Yes	/	2023	Pulmonary Mucormycosis caused by Cunninghamella bertholletiae
23	37808914	No	Review	2023	Mucormycosis in 2023: an update on pathogenesis and management
24	35179684	No	Animal case	2022	Bovine Pulmonary Mucormycosis by Rhizomucor pusillus
25	37546065	Yes	/	2023	Mucormycosis: A Case Series
26	34759398	No	Review	2021	Mucormycosis: The Scathing Invader
27	37867589	No	Review	2023	Rise of mucormycosis during the COVID-19 pandemic and the challenges faced
28	35387926	Yes	/	2022	Pulmonary Mucormycosis Involving the Left Main Bronchus and the Pulmonary Artery
29	28209649	Yes	/	2017	Isolated pulmonary mucormycosis
30	37145285	No	Animal research	2023	Mouse Models of Mucormycosis
31	35799994	Yes	/	2022	Pneumonitis and Pulmonary Mucormycosis in a Covid-19 Positive Patient-A Case Report
32	32388712	No	Not pulmonary mucormycosis	2020	First Case of Rhinocerebral Mucormycosis Caused by Lichtheimia ornata, with a Review of Lichtheimia Infections
33	30640821	No	Review	2020	Biomarkers of fungal lung infection
34	33626876	Yes	/	2021	Pulmonary mucormycosis causing a mycotic pulmonary artery aneurysm
35	30816977	No	Research	2019	Contrasts between mucormycosis and aspergillosis in oncohematological patients
36	37604274	No	Review	2023	Lung and sinus fungal infection imaging in immunocompromised patients
37	34881195	No	Review	2021	Pulmonary Mucormycosis as the Leading Clinical Type of Mucormycosis in Western China
38	35733728	Yes	/	2022	Histopathologically Confirmed Pulmonary Mucormycosis as a Complication of COVID-19: a Case Report from Romania and Insight into Pathology
39	28220379	No	Review	2017	Pulmonary mucormycosis: clinical features and outcomes
40	35432691	No	Review	2022	COVID-19 and Plethora of Fungal Infections
41	37262298	No	Review	2023	Part 1: Mucormycosis: prevalence, risk factors, clinical features, and diagnosis
42	35477936	No	Retrospective study	2022	Outcomes after lung resection in renal transplant patients with pulmonary mucormycosis
43	21410613	No	Review	2011	Approach to the neonate with ecchymoses and crusts
44	30756000	Yes	/	2018	Pulmonary Mucormycosis (Zygomycosis) Presenting as an Infective Exacerbation of Chronic Obstructive Pulmonary Disease
45	29470162	No	Review	2018	Pulmonary Mucormycosis: Radiologic Features at Presentation and Over Time
46	33282040	Yes	/	2020	The Postmortem Features of Mucormycosis
47	36454526	No	Review	2022	Focusing COVID-19-associated mucormycosis: a major threat to immunocompromised COVID-19
48	35516689	No	Review	2022	COVID-19 associated pulmonary mucormycosis: A systematic review of published cases with review of literature
49	29404149	Yes	/	2017	Pulmonary Mucormycosis Over 130 Years: A Case Report and Literature Review
50	32851327	Yes	/	2019	Clinical characteristics and prognoses of pulmonary mucormycosis in four children
51	37233303	No	Review	2023	Clinical Features and Treatment Progress of Invasive Mucormycosis in Patients with Hematological Malignancies
52	27394402	No	Review	2016	The burden of mucormycosis in HIV-infected patients: A systematic review
53	35529527	No	Review	2022	Coinfection of fungi with SARS-CoV-2 is a detrimental health risk for COVID-19 patients
54	29748841	No	Meta-Analysis	2018	Characteristics of pulmonary mucormycosis and predictive risk factors for the outcome
55	34936060	Yes	/	2022	Pulmonary Artery Pseudoaneurysm in COVID-19-Associated Pulmonary Mucormycosis: Case Series and Systematic Review of the Literature
56	32060526	No	Research	2020	Detection of Rhizopus-specific antigen in human and murine serum and bronchoalveolar lavage
57	23068150	No	Review	2012	Global epidemiology of cutaneous zygomycosis.
58	27307416	No	Review	2016	Breaking the Mold: A Review of Mucormycosis and Current Pharmacological Treatment Options
59	35911783	No	Review	2022	Multidisciplinary approach in diagnosis and treatment of COVID-19-associated mucormycosis: a description of current reports
60	29042980	Yes	/	2017	Diagnosis and treatment of pulmonary mucormycosis: A case report
61	32775204	Yes	/	2022	Invasive pulmonary infection by Syncephalastrum species: Two case reports and review of literature
62	36381055	Yes	/	2022	Pulmonary Mucormycosis and hydatid cyst: A case report
63	21799406	No	Review	2011	The emerging epidemiology of mould infections in developing countries
64	26812445	No	Review	2016	Emerging infections caused by non-Aspergillus filamentous fungi.
65	31720429	Yes	/	2019	A case of concomitant pulmonary tuberculosis and mucormycosis in an insulin-dependent diabetic patient
66	29560305	Yes	/	2018	Invasive pulmonary mucormycosis and aspergillosis in a patient with decompensated hepatic cirrhosis
67	31341773	Yes	/	2019	Pediatric pulmonary mucormycosis in a diabetic patient treated with extended pleurectomy and Clagett procedure
68	36654794	No	Not pulmonary mucormycosis	2022	Pediatric pulmonary mucormycosis in a diabetic patient treated with extended pleurectomy and Clagett procedure
69	35692949	No	Review	2022	Clinical Manifestations of Pulmonary Mucormycosis in Recipients of Allogeneic Hematopoietic Stem Cell Transplantation: A 21-Case Series Report and Literature Review
70	31364897	No	Review	2019	Mucormycosis experience through the eyes of the laboratory
71	27798213	No	Animal research	2017	Monotherapy or combination therapy of isavuconazole and micafungin for treating murine mucormycosis
72	28812135	No	Retrospective study	2018	Pulmonary mucormycosis: serial morphologic changes on computed tomography correlate with clinical and pathologic findings
73	36740385	No	Not in English	2023	[Susceptible mechanisms of pulmonary mucormycosis in diabetic patients]
74	35304764	No	Review	2022	Treatment and economic burden of mucormycosis in China: Case report review and burden estimation
75	27887809	No	Review	2016	An estimation of burden of serious fungal infections in France
76	32736665	No	Animal research	2020	Cutaneous and Pulmonary Mucormycosis in Rag1- and Il2rg-deficient Rats
77	34262833	Yes	/	2021	Pulmonary Mucormycosis: An Interesting Case of Rhizopus Mucormycosis
78	22425505	No	Not in English	2012	[Place of surgery in pulmonary aspergillosis and other pulmonary mycotic infections]
79	26906121	No	Review	2016	Mucormycosis in Iran: a systematic review
80	34144835	No	Not in English	2021	[Mucormycosis: Current and future management perspective]
81	33686822	No	Review	2021	Mucormycosis in a pediatric population: a review of 20 cases from southern Turkey
82	35865834	No	Review	2022	COVID-19 and the alarming rise of "black fungus" (mucormycosis) infection
83	34881204	No	Review	2021	COVID-19-Associated Mucormycosis, A New Incident in Recent Time: Is An Emerging Disease in The Near Future Impending?
84	35468738	Yes	/	2022	Paraplegia secondary to disseminated mucormycosis: case report and literature review
85	36740375	No	Review	2023	[Bronchoscopic manifestations and interventional treatment of pulmonary mucormycosis]
86	34107800	No	Research	2021	Cavity in pulmonary mucormycosis: Is it rare?
87	30471896	No	Not in English	2018	[The treatment of mucormycosis (zygomycosis) in the 21st century]
88	31019778	No	Retrospective study	2019	Factors affecting surgical resection and treatment outcomes in patients with pulmonary mucormycosis
89	37888214	No	Research	2023	Hyphae of Rhizopus arrhizus and Lichtheimia corymbifera Are More Virulent and Resistant to Antifungal Agents Than Sporangiospores In Vitro and in Galleria mellonella
90	33240790	Yes	/	2020	Pulmonary mucormycosis: A case report
91	33215492	No	Not pulmonary mucormycosis	2020	Mucormycosis in the Jaw: A Report of 2 Cases and Literature Review
92	29642408	No	Research	2018	Mucormycosis: Battle with the Deadly Enemy over a Five-Year Period in India
93	35448583	No	Research	2022	Targeted Delivery of Antifungal Liposomes to Rhizopus delemar
94	37191090	No	Comparative Study	2023	Risk factors for pulmonary mucormycosis in subjects with diabetes mellitus-A case-control study
95	22789596	No	Review	2012	Indications for surgery in patients with localized pulmonary infection
96	29028140	No	Review	2018	Report of 12 cases with tracheobronchial mucormycosis and a review
97	35747732	No	Review	2021	Mixed invasive fungal infections among COVID-19 patientsMixed invasive fungal infections among COVID-19 patients
98	35228889	Yes	/	2022	Pulmonary mucormycosis mimicking lung tumour in an uncontrolled diabetic patient
99	26668339	No	Comparative Study	2016	Hospital Outbreak of Pulmonary and Cutaneous Zygomycosis due to Contaminated Linen Items From Substandard Laundry
100	34775981	Yes	/	2021	Successful treatment of pulmonary mucormycosis caused by Rhizopus microsporus with posaconazole
101	35647088	No	Animal research	2022	Atypical Mycosis in Psittacine Birds: A Retrospective Study
102	34565117	No	Not in English	2021	[Pulmonary mucormycosis after lung transplantation:3 cases report with literature review]
103	34522421	Yes	/	2021	Pulmonary Aspergillus and Mucor Co-Infection: A report of two cases
104	33024610	Yes	/	2020	Pulmonary Artery Pseudoaneurysm due to Mucormycosis: Case Report and Literature Review
105	33819417	No	No resources	2021	Pulmonary and cutaneous mucormycosis in two children with diabetes mellitus type 1
106	34606036	Yes	/	2022	Pulmonary mucormycosis in systemic lupus erythematosus: successful management of a case along with review of literature
107	37229281	Yes	/	2023	Endobronchial mucormycosis diagnosed by fiberoptic bronchoscopy
108	28264840	No	Animal research	2017	Prophylaxis with Isavuconazole or Posaconazole Protects Immunosuppressed Mice from Pulmonary Mucormycosis
109	27123061	Yes	/	2016	Pulmonary mucormycosis: A case report and review of the literature
110	29789990	No	Animal case	2018	Fatal Pulmonary and Cerebellar Zygomycosis due to Rhizomucor pusillus in a Ringed Seal (Pusa hispida)
111	28750194	No	Animal research	2017	Ketoacidosis alone does not predispose to mucormycosis by Lichtheimia in a murine pulmonary infection model
112	22000035	No	Animal case	2012	Pulmonary zygomycosis with Cunninghamella bertholletiae in a killer whale (Orcinus orca)
113	31436824	No	Not pulmonary mucormycosis	2019	Cardiac mucormycosis: a case report
114	36993027	No	Review	2022	Case series of invasive lung infections by Aspergillus species and zygomycosis among post COVID-19 and post-transplant individuals
115	25621242	No	Retrospective study	2014	Rhinocerebral mucormycosis: a retrospective study
116	29754839	No	Not in English	2018	[Retrospective study of 25 cases of pulmonary mucormycosis in acute leukaemia]
117	25736172	Yes	/	2015	Mucormycosis in a Non-Hodgkin Lymphoma Patient Caused by Syncephalastrum racemosum: Case Report and Review of Literature
118	34716549	No	Research	2022	IFN-γ Mediated Signaling Improves Fungal Clearance in Experimental Pulmonary Mucormycosis
119	32030220	No	Review	2019	Clinical features of pulmonary mucormycosis in patients with different immune status
120	35941863	No	Review	2022	Clinical characteristics and outcome of mucormycosis: A multi-center retrospective analysis in Saudi Arabia over 11 years
121	30148059	Yes	/	2018	Tracheal, laryngeal and pulmonary mucormycosis followed by organizing pneumonia in a patient with Adult Onset Still's Disease
122	35259803	Yes	/	2022	Critical COVID-19-associated pulmonary mucormycosis: The underreported life-threatening spectrum of the mucormycosis epidemic
123	33842203	Yes	/	2021	Pulmonary aspergillosis and mucormycosis in a patient with COVID-19
124	35318026	No	No resources	2022	Cavitary pulmonary mucormycosis caused by Cunninghamella in a patient with diabetes
125	30108171	No	Research	2018	Inhibition of EGFR Signaling Protects from Mucormycosis
126	21654982	No	Comparative Study	2011	Pulmonary zygomycosis: A clinicopathological study
127	35186527	Yes	/	2022	Two Uncommon Presentations of COVID-19-Associated Mucormycosis
128	37878971	Yes	/	2023	A fatal case of disseminated pulmonary and renal mucormycosis caused by Rhizopus microspores
129	30522077	No	Not pulmonary mucormycosis	2019	Case report: Disseminated pulmonary mucormycosis involving spleen in diabetic patient with aggressive surgical approach
130	28667347	No	Retrospective study	2017	Clinical Analysis of Diabetic Combined Pulmonary Mucormycosis
131	21761152	No	Not pulmonary mucormycosis	2011	A case of rhinoorbital mucormycosis in a leukemic patient with a literature review from Turkey
132	36426897	No	Not pulmonary mucormycosis	2022	Pulmonary embolism and gastric bleed with disseminated mucormycosis - treading dangerous waters
133	34123938	No	Not pulmonary mucormycosis	2021	Invasive Mediastinal Mucormycosis with Pulmonary and Cardiac Involvement in an Adult with Chronic Granulomatous Disease: Case Report and Review of the Literature
134	33194153	No	Not pulmonary mucormycosis	2020	The Diagnostic Pitfalls of Mucormycosis
135	35139486	No	Review	2022	The Integral Role of Radiology in the Diagnosis and Management of COVID-19-Associated Mucormycosis Infections
136	36533925	No	Research	2023	A Multiplex PCR and DNA-Sequencing Workflow on Serum for the Diagnosis and Species Identification for Invasive Aspergillosis and Mucormycosis
137	28454572	Yes	/	2017	Invasive pulmonary mucormycosis: rare presentation with pulmonary eosinophilia
138	22247446	No	Review	2012	Early clinical and laboratory diagnosis of invasive pulmonary, extrapulmonary, and disseminated mucormycosis (zygomycosis)
139	31723635	No	Retrospective study	2017	The Role of Transbronchial Lung Biopsy in Diagnosing Pulmonary Mucormycosis in a Critical Care Unit
140	35734675	Yes	/	2022	Pulmonary mucormycosis after renal transplantation: A case report and a literature review
141	24669089	Yes	/	2014	Solitary pulmonary nodule: A rare presentation of pulmonary mucormycosis in an immunocompetent adult
142	26185693	Yes	/	2015	Pulmonary Mucormycosis in a Patient with Systemic Lupus Erythematosus: A Diagnostic and Treatment Challenge
143	24925144	Yes	/	2014	Pulmonary mucormycosis due to Lichtheimia ramosa in a patient with HIV infection
144	36583799	Yes	/	2023	Disseminated Cryptococcosis and Pulmonary Mucormycosis: Dealing with Dual Mycoses in a Renal Transplant Patient
145	25972656	No	Not pulmonary mucormycosis	2015	Invasive Gastric Mucormycosis-a Case Report
146	33249953	Yes	/	2020	Pulmonary mucormycosis: a case of pulmonary arterial hypertension, Westermark sign, and bronchopleural fistula
147	26879476	No	Review	2016	Invasive pulmonary Aspergillosis in organ transplants--Focus on lung transplants
148	35284080	No	Animal research	2022	Tafenoquine exhibits broad spectrum antifungal activity at clinically relevant concentrations in vitro and decreases lung fungal burden in an invasive pulmonary model of Rhizopus in vivo
149	30220143	No	Not in English	2018	[Clinical high risk factors and prognosis of 25 pulmonary mucormycosis cases]
150	37419276	No	Retrospective study	2023	Improving Diagnosis of Pulmonary Mucormycosis: Leads From a Contemporary National Study of 114 Cases
151	34682258	No	Review	2021	COVID-19-Associated Mucormycosis (CAM): Case-Series and Global Analysis of Mortality Risk Factors
152	24088766	No	Not pulmonary mucormycosis	2012	Disseminated infection and pulmonary embolization of Cunninghamella bertholletiae complicated with hemophagocytic lymphohistiocytosis
153	32487760	No	Research	2020	GRP78 and Integrins Play Different Roles in Host Cell Invasion during Mucormycosis
154	32205345	No	Animal research	2020	Fosmanogepix (APX001) Is Effective in the Treatment of Pulmonary Murine Mucormycosis Due to Rhizopus arrhizus
155	36520787	No	Animal research	2022	Is the production of reactive oxygen and nitrogen species by macrophages associated with better infectious control in female mice with experimentally disseminated and pulmonary mucormycosis?
156	27115610	Yes	/	2016	Lichtheimia Infection in a Lymphoma Patient: Case Report and a Brief Review of the Available Diagnostic Tools
157	30127354	No	Research	2018	Iron restriction inside macrophages regulates pulmonary host defense against Rhizopus species
158	36065434	No	Review	2022	Mucormycosis in the Urinary Bladder-the Devil Is in the Details
159	33846183	Yes	/	2021	Pulmonary mucormycosis in immunocompetent hosts diagnosed by bronchioalveolar lavage
160	25587084	No	Research	2015	A prospective study of mucormycosis in north India: experience from a tertiary care hospital
161	26806139	No	Multicenter Study	2016	Mucormycosis in Australia: contemporary epidemiology and outcomes
162	29049207	No	Not pulmonary mucormycosis	2017	Cutaneous mucormycosis in a patient with lupus nephritis: A case report and review of literature
163	35246058	Yes	/	2022	Hematogenous dissemination of pulmonary mucormycosis manifested as multiple subcutaneous nodules: a case report and review of the literature
164	36046038	Yes	/	2022	Case report: A rare case of pulmonary mucormycosis caused by Lichtheimia ramosa in pediatric acute lymphoblastic leukemia and review of Lichtheimia infections in leukemia
165	35887511	No	Research	2022	Development of a Monoclonal Antibody and a Serodiagnostic Lateral-Flow Device Specific to Rhizopus arrhizus (Syn. R. oryzae), the Principal Global Agent of Mucormycosis in Humans
166	31860739	No	Review	2020	Mucormycosis in lung transplant recipients: A systematic review of the literature and a case series
167	28584996	No	Animal research	2017	Endpoint Assessment in Rabbit Models of Invasive Pulmonary Aspergillosis and Mucormycosis
168	25624598	Yes	/	2015	Pulmonary tuberculosis and mucormycosis co-infection in a diabetic patient
169	32190545	Yes	/	2020	Mucor pulmonary embolism in a patient with myelodysplastic syndrome
170	37690896	Yes	/	2023	Clinical diagnosis and treatment of invasive pulmonary mucormycosis: A case report and technical precautions
171	25391828	Yes	/	2014	Sudden death in a patient with bone marrow transplant by a fungus among us
172	34218427	Yes	/	2021	Coinfection pulmonary mucormycosis and aspergillosis with disseminated mucormycosis involving gastrointestinalin in an acute B-lymphoblastic leukemia patient
173	35315001	No	Review	2022	An overview of COVID-19 related to fungal infections: what do we know after the first year of pandemic?
174	24299522	Yes	/	2013	Proven invasive pulmonary mucormycosis successfully treated with amphotericin B and surgery in patient with acute myeloblastic leukemia: a case report
175	32393491	No	Research	2020	In Vitro Evaluation of Radiolabeled Amphotericin B for Molecular Imaging of Mold Infections
176	37274035	Yes	/	2023	Chronic pulmonary mucormycosis caused by rhizopus microsporus mimics lung carcinoma in an immunocompetent adult: A case report
177	35148597	Yes	/	2022	Pulmonary Mucormycosis in an Immunocompetent Patient: A Rare Life-threatening Case
178	33906622	Yes	/	2021	Isolated pulmonary mucormycosis in an immunocompetent patient: a case report and systematic review of the literature
179	29448830	No	No resources	2018	Pulmonary mucormycosis mimicking an endobronchial mass
180	37223060	Yes	/	2023	Rhizopus homothallicus, an emerging pathogen causing cavitary lung lesions
181	35706727	Yes	/	2022	Pulmonary Mucormycosis in a Poorly Controlled Diabetic Patient
182	35698634	No	Not pulmonary mucormycosis	2022	Disseminated Cunninghamella bertholletiae mucormycosis with protracted clinical course and formation of a large intra-ventricular mural thrombus
183	35251033	No	Animal research	2022	Blockade of the PD-1/PD-L1 Immune Checkpoint Pathway Improves Infection Outcomes and Enhances Fungicidal Host Defense in a Murine Model of Invasive Pulmonary Mucormycosis
184	36053467	No	Not pulmonary mucormycosis	2022	Fatal disseminated mucormycosis due to Cunninghamella bertholletiae infection after ABO-incompatible living donor liver transplantation: a case report
185	35155019	No	Review	2022	Study of Profile of Mucormycosis During the Second Wave of COVID-19 in a Tertiary Care Hospital
186	35280885	Yes	/	2022	Allergic Bronchopulmonary Mycosis Caused by Mucor Overlapping With Invasive Pulmonary Mucormycosis: A Case Report
187	28528060	Yes	/	2017	Pulmonary Mucormycosis Treated With Lobectomy
188	23814599	Yes	/	2013	A case of isolated pulmonary mucormycosis in an immunocompetent host
189	37108880	No	Review	2023	Epidemiology of Mucormycosis in Greece; Results from a Nationwide Prospective Survey and Published Case Reports
190	33253454	No	Review	2020	Mucormycosis at a tertiary-care center in Mexico. A 35-year retrospective study of 214 cases
191	34401308	Yes	/	2021	Challenges in the diagnosis of pulmonary mucormycosis in a diabetic with a review of literature
192	26744660	Yes	/	2015	Mucormycosis causing pulmonary artery aneurysm
193	37744631	Yes	/	2023	Pulmonary pseudoaneurysm in the setting of concurrent COVID-19 and pulmonary mucormycosis: A rare case report
194	31138564	No	Animal research	2019	Lichtheimia corymbifera Colonization Leading to Pulmonary Infection Can Be Prevented with Liposomal Amphotericin B in a New Murine Model
195	31417073	Yes	/	2019	Disseminated Pulmonary with Isolated Muscular Mucormycosis in an Acute Myeloid Leukemia Patient: A Case Report and Literature Review
196	29670779	Yes	/	2018	Pulmonary Mucormycosis in Chronic Lymphocytic Leukemia and Neutropenia
197	29391149	Yes	/	2018	Surgical Treatment of Multifocal Pulmonary Mucormycosis
198	20805397	No	Research	2010	In vitro and in vivo antifungal susceptibilities of the Mucoralean fungus Cunninghamella
199	36685477	No	Not pulmonary mucormycosis	2023	Cerebral mucormycosis masquerading as brain metastasis from lung cancer: A case report
200	25182639	No	Animal research	2014	Comparative pharmacodynamics of posaconazole in neutropenic murine models of invasive pulmonary aspergillosis and mucormycosis
201	36561492	No	Not pulmonary mucormycosis	2022	Mucor and Malignancy: A Double-Hit Case of Intestinal Ischemia
202	33418022	No	Meta-Analysis	2021	Has the mortality from pulmonary mucormycosis changed over time? A systematic review and meta-analysis
203	30085158	No	Multicenter Study	2019	A prospective multicenter study on mucormycosis in India: Epidemiology, diagnosis, and treatment
204	36005264	Yes	/	2022	A Rare Case of Pulmonary and Gastrointestinal Mucormycosis Due to Rhizopus spp. in a Child with Chronic Granulomatous Disease
205	35979585	Yes	/	2022	Successful treatment of pulmonary mucormycosis ( Lichtheimia spp.) in a post-partum patient with COVID-19 ARDS requiring extra-corporeal membrane oxygenation using salvage therapy
206	35597510	No	No resources	2023	Rapidly progressive lung coinfection due to Rhizopus and Scedosporium in a diabetic marijuana smoker
207	21743222	No	Review	2011	Mucormycosis in renal transplant recipients: predictors and outcome
208	36570711	No	Research	2022	Metagenomic Next-Generation Sequencing for Diagnostically Challenging Mucormycosis in Patients with Hematological Malignancies
209	37753499	Yes	/	2023	Coinfection of pulmonary tuberculosis and mucormycosis in a patient with poor controlled diabetes mellitus: A case report
210	31549146	Yes	/	2020	Pulmonary mucormycosis with diaphragm and liver involvement in a patient with haematopoietic stem cell transplant
211	22733079	No	Review	2012	Chlamydospores of Rhizopus microsporus var. rhizopodiformis in tissue of pulmonary mucormycosis
212	37056706	No	Research	2023	The application of metagenomic next-generation sequencing in patients with infection or colonization caused by Lichtheimia species
213	28321926	No	Review	2017	Evaluation of 30 cases of mucormycosis at a university hospital in Iran
214	28580534	Yes	/	2017	Fatal Pulmonary Mucormycosis due to Rhizopus homothallicus
215	33569700	No	Multicenter Study	2021	Poor outcome associated with mucormycosis in critically ill hematological patients: results of a multicenter study
216	23304605	No	Review	2012	Pulmonary mucormycosis: an emerging infection
217	29188178	Yes	/	2017	Tumor shape pulmonary mucormycosis associated with sinonasal aspergillosis in a diabetic patient
218	31881411	Yes	/	2020	Pulmonary mucormycosis in a patient with acute liver failure: A case report and systematic review of the literature
219	34263306	No	Animal research	2021	Combination treatment of liposomal amphotericin B and isavuconazole is synergistic in treating experimental mucormycosis
220	33168426	No	Review	2021	Opportunistic Invasive Fungal Infections Mimicking Progression of Non-Small-Cell Lung Cancer
221	30879364	No	Not pulmonary mucormycosis	2019	Fatal renal mucormycosis with Apophysomyces elegans in an apparently healthy male
222	26029622	Yes	/	2013	Pulmonary mucormycosis presenting with vocal cord paralysis
223	29436903	No	Research	2018	Understanding Mucor circinelloides pathogenesis by comparative genomics and phenotypical studies
224	26036497	No	Review	2015	Invasive Fungal Infections After Kidney Transplantation: A Single-center Experience
225	24587853	Yes	/	2014	Mucormycosis in an HIV-infected renal transplant patient: A case report and review of the literature
226	30039238	Yes	/	2019	Isavuconazole in a Successful Combination Treatment of Disseminated Mucormycosis in a Child with Acute Lymphoblastic Leukaemia and Generalized Haemochromatosis: A Case Report and Review of the Literature
227	31970007	Yes	/	2020	Pulmonary Mucormycosis: A Case Report of a Rare Infection with Potential Diagnostic Problems
228	28360470	No	Research	2017	Pulmonary mucormycosis diagnosed by convex probe endobronchial ultrasound-guided fine needle aspiration of cavity wall
229	35573975	Yes	/	2022	Endobronchial mucormycosis: A rare clinical entity diagnosed by endobronchial cryobiopsy
230	30671341	Yes	/	2019	Pulmonary mucormycosis associated with medical marijuana use
231	22820691	Yes	/	2012	Diagnosis of pulmonary mucormycosis aiding the diagnosis of small cell lung cancer
232	33974907	No	Review	2012	A Comparative Analysis of Mucormycosis in Immunosuppressed Hosts Including Patients with Uncontrolled Diabetes in the Southwest United States
233	23964036	Yes	/	2013	Coinfection of pulmonary mucormycosis and aspergillosis presenting as bilateral vocal cord palsy
234	36654791	No	Not pulmonary mucormycosis	2022	First report of rhino-orbital mucormycosis caused by Syncephalastrum racemosum in a diabetic patient with COVID-19 in Iran and review of recent literature
235	27292015	No	Review	2017	Pulmonary infections in immunocompromised patients: the role of image-guided fine needle aspiration cytology
236	30879588	No	No resources	2018	A Rare Case of Pulmonary Coinfection by Lichtheimia ramosa and Aspergillus fumigatus in a Patient With Delayed Graft Function After Renal Transplantation
237	29977735	Yes	/	2018	Surgical Management of Pulmonary Mucormycosis in Third-Trimester Pregnancy
238	33369666	No	Animal research	2021	Corticosteroids alter alveolar macrophage control of Lichtheimia corymbifera spores in an ex vivo mouse model
239	33919611	No	Animal research	2021	Evaluation of Sex Differences in Murine Diabetic Ketoacidosis and Neutropenic Models of Invasive Mucormycosis
240	32030366	Yes	/	2019	Pulmonary mucormycosis developed during acute myelogenous leukemia and successfully treated by surgical resection before blood stem cell transplantation
241	30542339	No	Research	2018	Liquid-Based Cytopathology Test: A Novel Method for Diagnosing Pulmonary Mucormycosis in Bronchial Brushing Samples
242	28855479	No	Review	2017	Epidemiology of Zygomycosis: Analysis of National Data from Pathological Autopsy Cases in Japan
243	36755297	Yes	/	2023	Ayurveda management of pulmonary mycosis: an integrative approach: a case report
244	22686246	No	Comparative Study	2013	Increased virulence of Cunninghamella bertholletiae in experimental pulmonary mucormycosis: correlation with circulating molecular biomarkers, sporangiospore germination and hyphal metabolism
245	27158585	Yes	/	2016	Isavuconazole as salvage therapy for mucormycosis
246	37113846	Yes	/	2023	Isolated pleural mucormycosis in an immunocompetent patient: a case report
247	32720129	Yes	/	2021	Survival case of rhinocerebral and pulmonary mucormycosis due to Cunninghamella bertholletiae during chemotherapy for acute myeloid leukemia: a case report
248	32350952	Yes	/	2020	Fulminant myocarditis and pulmonary cavity lesion induced by disseminated mucormycosis in a chronic hemodialysis patient: Report of an autopsied case
249	25379391	Yes	/	2014	Multifocal Rhizopus microsporus lung infection following brush clearing
250	25742861	Yes	/	2015	Early pneumonectomy for pulmonary mucormycosis
251	24462443	No	Animal research	2014	Efficacy of aerosolized liposomal amphotericin B against murine invasive pulmonary mucormycosis
252	33678962	Yes	/	2020	Pulmonary mucormycosis mimicking a tracheobronchial tumor in a patient with diabetic ketoacidosis
253	22554371	Yes	/	2012	Pulmonary mucormycosis in patients with diabetic ketoacidosis: a case report and review of literature
254	29875192	No	Multicenter Study	2018	Quantitative PCR (qPCR) Detection of Mucorales DNA in Bronchoalveolar Lavage Fluid To Diagnose Pulmonary Mucormycosis
255	21199154	No	Review	2012	Zygomycosis in Europe: analysis of 230 cases accrued by the registry of the European Confederation of Medical Mycology (ECMM) Working Group on Zygomycosis between 2005 and 2007
256	37095628	No	Review	2023	Saksenaea vasiformis infection: Extensive abdominal wall necrotizing fasciitis with systematic review and analysis of 65 cases
257	35983373	No	Not pulmonary mucormycosis	2022	Gastrointestinal Mucormycosis-Induced Massive Lower Gastrointestinal Bleeding, Rectal Perforation, and Pulmonary Embolism: A Long Diagnostic Pathway in a Case Report
258	32461882	Yes	/	2020	Pulmonary mucormycosis with extensive bronchial necrosis and bronchomediastinal fistula: A case report and review
259	33586634	No	No resources	2021	Atypical mucormycosis masquerading as non-resolving cavitatory pneumonia: A frequently misdiagnosed entity
260	29034814	No	Animal case	2017	Entomophthoromycosis and mucormycosis as causes of pneumonia in Vietnamese potbellied pigs
261	20868611	No	Not in English	2010	[Clinical features of mucormycosis]
262	23042005	Yes	/	2012	Successful management of pulmonary mucormycosis with liposomal amphotericin B and surgery treatment: a case report
263	33902064	Yes	/	2022	Pulmonary Actinomycosis and Mucormycosis Coinfection in a Patient With Philadelphia Chromosome-positive Acute Lymphoblastic Leukemia Undergoing Chemotherapy
264	30553628	Yes	/	2019	A case of pulmonary mucormycosis presented as Pancoast syndrome and bone destruction in an immunocompetent adult mimicking lung carcinoma
265	28757006	No	Not in English	2017	[Pulmonary mucormycosis in a patient with kidney transplant and uncontrolled haemoptysis]
266	32590461	Yes	/	2020	Successful treatment of cutaneous mucormycosis disseminated from pulmonary mucormycosis with liposomal amphotericin B and posaconazole
267	33578579	Yes	/	2021	Oral posaconazole and bronchoscopy as a treatment for pulmonary mucormycosis in pediatric acute lymphoblastic leukemia patient: A case report
268	26806254	No	Review	2016	Emergency and elective pulmonary surgical resection in haematological patients with invasive fungal infections: a report of 50 cases in a single centre
269	31811914	No	Retrospective study	2019	A multicentre observational study on the epidemiology, risk factors, management and outcomes of mucormycosis in India
270	19147507	Yes	/	2011	Fatal Cokeromyces recurvatus pneumonia: report of a case highlighting the potential for histopathologic misdiagnosis as coccidioides
271	21849070	Yes	/	2011	A rapidly progressing Pancoast syndrome due to pulmonary mucormycosis: a case report
272	22435877	No	Clinical Trial	2012	Risk factors for mortality in patients with mucormycosis
273	30338581	No	Retrospective study	2019	Invasive mucormycosis in children with cancer: A retrospective study from the Infection Working Group of Italian Pediatric Hematology Oncology Association
274	30023164	No	Not pulmonary mucormycosis	2018	Near-fatal mucormycosis post-double lung transplant presenting as uncontrolled upper gastrointestinal haemorrhage
275	20038620	No	Animal research	2009	Comparative pharmacodynamics of amphotericin B lipid complex and liposomal amphotericin B in a murine model of pulmonary mucormycosis
276	25031775	Yes	/	2014	Pulmonary mucormycosis with embolism: two autopsied cases of acute myeloid leukemia
277	28199672	No	Research	2017	Identification of a Novel Rhizopus-specific Antigen by Screening with a Signal Sequence Trap and Evaluation as a Possible Diagnostic Marker of Mucormycosis
278	37886360	Yes	/	2023	Case report: A case of pulmonary mucormycosis caused by Rhizopus azygosporus infection complicated by type 2 diabetes mellitus
279	36870813	Yes	/	2023	Solitary pulmonary nodule in a renal transplant recipient
280	36349214	Yes	/	2022	Scedosporium apiospermum and Lichtheimia corymbifera Co-Infection Due to Inhalation of Biogas in Immunocompetent Patients: A Case Series
281	30344020	No	Not pulmonary mucormycosis	2018	Infection Due to Saksenaea vasiformis Following a Spider Bite
282	23307250	Yes	/	2013	Liposomal amphotericin B and surgery as successful therapy for pulmonary Lichtheimia corymbifera zygomycosis in a pediatric patient with acute promyelocytic leukemia on antifungal prophylaxis with posaconazole
283	32309276	No	Not pulmonary mucormycosis	2019	Cutaneous Mucormycosis Resulting from Hematogenous Dissemination of Rhizomucor pusillus in an Immunocompromised Patient
284	35516676	No	Not pulmonary mucormycosis	2022	Mucormycosis - The deadly fungus - A case report with dental perspective
285	31847684	No	Not pulmonary mucormycosis	2020	Mucormycosis with peculiar aortic involvement in a child with acute lymphoblastic leukemia
286	35047625	Yes	/	2021	Rhizopus microsporus lung infection in an immunocompetent patient successfully treated with amphotericin B: A case report
287	33376674	No	Not pulmonary mucormycosis	2021	Acute myocardial infarction secondary to mucormycosis after lung transplantation
288	22247443	No	Review	2012	A global analysis of mucormycosis in France: the RetroZygo Study (2005-2007)
289	25441799	Yes	/	2014	Invasive pulmonary mucormycosis with concomitant lung cancer presented with massive hemoptysis by huge pseudoaneurysm of pulmonary artery
290	23381979	Yes	/	2013	Mucor infection: difficult diagnosis
291	21820787	No	Not pulmonary mucormycosis	2011	Mandibular mucormycosis in immunocompromised patients: report of 2 cases and review of the literature
292	34513586	Yes	/	2021	Massive hemoptysis causing mortality in a post COVID-19 infected Asian male patient: Presenting as pulmonary mucormycosis, pulmonary tuberculosis and later sino-nasal mucormycosis
293	29707367	Yes	/	2018	Urokinase application for hemothorax in pulmonary mucormycosi
294	28275494	Yes	/	2017	Chronic pulmonary mucormycosis: an emerging fungal infection in diabetes mellitus
295	30274955	No	Not in English	2018	[Clinical features and outcome in patients with mucormycosis in a tertiary hospital (2012-2016)]
296	24996716	Yes	/	2014	Reoperative lung transplantation for donor-derived pulmonary mucormycosis
297	36923658	Yes	/	2023	A rare case of an immunocompetent patient with isolated pulmonary mucormycosis
298	24432223	Yes	/	2013	Mind the gap: Management of an emergent and threatening invasive fungal infection-a case report of rhino-orbital-cerebral and pulmonary mucormycosis
299	25357108	No	Research	2014	Quantitative multiplexed detection of common pulmonary fungal pathogens by labeled primer polymerase chain reaction
300	25250768	No	Multicenter Study	2014	Molecular characterization and in vitro antifungal susceptibility of 80 clinical isolates of mucormycetes in Delhi, India
301	34667390	No	Not pulmonary mucormycosis	2021	Diagnosis of the misdiagnosed: Mucormycosis depicting periodontitis
302	35673925	No	Not in English	2022	[Clinical features of children with Cunninghamella spp. infection: a case report and literature review]
303	28197828	Yes	/	2017	Coinfection with Lichtheimia corymbifera and Aspergillus flavus in an Immune-Competent Patient Mimicking as Pulmonary-Renal Syndrome
304	36403403	No	Review	2022	Lichtheimia corymbifera
305	31363441	No	Not pulmonary mucormycosis	2019	Disseminated Mucormycosis with Extensive Cardiac Involvement
306	21788730	No	Animal research	2011	Voriconazole pre-exposure selects for breakthrough mucormycosis in a mixed model of Aspergillus fumigatus-Rhizopus oryzae pulmonary infection
307	27450424	No	Not pulmonary mucormycosis	2016	Disseminated mucormycosis (DM) after pneumonectomy: a case report
308	28577122	Yes	/	2017	Successful Treatment of Pulmonary Mucormycosis Caused by Cunninghamella bertholletiae with High-Dose Liposomal Amphotericin B (10 mg/kg/day) Followed by a Lobectomy in Cord Blood Transplant Recipients
309	26645867	Yes	/	2016	Stem cell transplantation for acute myeloid leukemia with pulmonary and cerebral mucormycosis
310	31513895	No	Research	2019	Sporulation on blood serum increases the virulence of Mucor circinelloides
311	35845829	No	Not pulmonary mucormycosis	2022	Disseminated mucormycosis: An unusual case of ascites with bone marrow invasion
312	23874118	Yes	/	2013	An autopsy case of pulmonary fissure induced by zygomycosis
313	22103628	Yes	/	2012	Pulmonary, rhino-orbital and cutaneous mucormycosis caused by Rhizomucor pusillus in an immunocompromised patient
314	26722589	Yes	/	2015	Cerebral embolism through hematogenous dissemination of pulmonary mucormycosis complicating relapsed leukemia
315	23848229	No	Review	2014	Mucormycosis in Cairo, Egypt: review of 10 reported cases
316	26022794	Yes	/	2015	Pulmonary Gangrene Due to Rhizopus spp., Staphylococcus aureus, Klebsiella pneumoniae and Probable Sarcina Organisms
317	21537029	No	Animal research	2011	Efficacy of caspofungin in neutropenic and corticosteroid-immunosuppressed murine models of invasive pulmonary mucormycosis
318	30674773	No	Not pulmonary mucormycosis	2018	Two cases of Osteoarticular Mucor menace: A diagnostic and management conundrum
319	26137308	No	Review	2014	Outcome of mucormycosis after treatment: report of five cases
320	21623951	No	Review	2011	Mucormycosis in paediatric patients: demographics, risk factors and outcome of 12 contemporary cases
321	19858263	No	Animal research	2010	Antifungal activity of colistin against mucorales species in vitro and in a murine model of Rhizopus oryzae pulmonary infection
322	25175081	No	Review	2014	Mucormycosis in children: a study of 22 cases in a Mexican hospital
323	33364028	Yes	/	2020	Pulmonary mucormycosis masquerading as endobronchial tumour in an immunocompetent pregnant young lady
324	35440337	No	Not pulmonary mucormycosis	2022	Acute Lung Injury with Amphotericin Infusion in a Patient with Invasive Mucormycosis
325	33072770	Yes	/	2020	The Double-Edged Sword of Immunosuppressive Therapy in Kidney Transplantation: A Rare Case Report of Pulmonary Mucormycosis Post-Transplant and Literature Review
326	35756595	No	Not pulmonary mucormycosis	2022	Lower Extremity Salvage in a Diabetic Patient With Cutaneous Mucormycosis and COVID-19 After Open Patella Fracture
327	36932380	Yes	/	2023	An autopsy case of disseminated Cunninghamella bertholletiae infection in an immunocompetent patient: a case report
328	25734087	Yes	/	2014	Green herring syndrome: bacterial infection in patients with mucormycosis cavitary lung disease
329	25187314	No	Review	2014	Mucormycosis in haematological patients: case report and results of prospective study in Saint Petersburg, Russia
330	30560048	Yes	/	2019	Breaking the mold: A case of pulmonary mucormycosis treated with isavuconazole
331	35350254	No	Not pulmonary mucormycosis	2022	Spondylodiscitis associated with skin lesions caused by Rhizopus in a patient with systemic lupus erythematosus
332	36730964	No	Review	2023	Disseminated Cunninghamella elegans Infection Diagnosed by mNGS During Induction Therapy in a Child With Intermediate-risk Acute Lymphoblastic Leukemia: A Case Report and Review of Literature
333	23381980	Yes	/	2013	Clinical experience in invasive fungal infections
334	35494551	Yes	/	2022	A case of Covid-19-associated invasive pulmonary mucormycosis in a pediatric patient with a newly diagnosed diabetes
335	37745770	Yes	/	2023	Endovascular management of a pulmonary artery pseudoaneurysm secondary to mucormycosis: A case report
336	20200286	Yes	/	2010	Cavitary pulmonary zygomycosis caused by Rhizopus homothallicus
337	35747739	Yes	/	2022	Bronchial wall necrosis secondary to mucormycosis following SARS-Cov2 infection: A case report
338	21935783	No	Not in English	2011	[Mucormycosis: retrospective evaluation of 12 cases]
339	32393721	No	Not in English	2020	[Pulmonary Mucormycosis with Reversed Halo Sign on Computed Tomography of Patient with Leukemia]
340	26397298	Yes	/	2015	Severe invasive pulmonary zygomycosis by Rhizomucor pusillus and concomitant severe bacterial endocarditis in acute promyelocytic leukaemia
341	28698667	No	Review	2017	Phylogenetic analysis reveals two genotypes of the emerging fungus Mucor indicus, an opportunistic human pathogen in immunocompromised patients
342	30524955	Yes	/	2018	Pulmonary mucormycosis in an adolescent female with type 1 diabetes mellitus
343	34986625	No	Not in English	2022	[Clinical analysis of 3 cases of mucormycosis in children with acute lymphoblastic leukemia and literature review]
344	29319040	Yes	/	2018	Refractory bronchovascular pleuropulmonary mucormycosis: Case report and difficulties in management
345	27832748	No	Review	2016	Invasive mucormycosis in children: an epidemiologic study in European and non-European countries based on two registries
346	36910131	Yes	/	2023	Eradication of post-lobectomy mucormycosis and bacterial empyema with intrapleural antimicrobial therapy in a patient with surgically resected Mycobacterium xenopi (non-tuberculous Mycobacteria) pulmonary infection
347	34603963	No	Not pulmonary mucormycosis	2021	Rhino-orbital Mucormycosis as a complication of severe COVID-19 pneumonia
348	37868029	Yes	/	2023	Immune Adjuvant Therapy With Interleukin-7 in a Lymphopenic Patient With Aplastic Anemia and Mucormycosis
349	23075207	Yes	/	2012	Allogeneic hematopoietic cell transplantation in patients with acute myeloid leukemia and pulmonary mucormycosis
350	23243187	Yes	/	2013	Slowly progressive cutaneous, rhinofacial, and pulmonary mucormycosis caused by Mucor irregularis in an immunocompetent woman
351	21034571	No	Review	2010	A diagnosis neglected for 6 years: report of a misdiagnosed case of pulmonary mucormycosis and review of the literature
352	29326340	Yes	/	2018	Rare cause of pulmonary cavitation in a 75-year-old man
353	26862476	No	Not pulmonary mucormycosis	2015	Ventriculitis due to infection with Rhizopus arrhizus
354	32185145	No	Not infection of mucormycosis	2020	How could hypoglycemia-inducing glycogen storage disease lead to hyperglycemia-induced mucormycosis?
355	31576206	Yes	/	2019	Mucormycosis: an unusual masquerader of an endobronchial tumour
356	24237440	No	Not in English	2013	[Evaluation of zygomycosis cases by pooled analysis method reported from Turkey]
357	32041089	Yes	/	2020	A Rare Case of Fatal Endobronchial Mucormycosis Masquerading as Endobronchial Tuberculosis
358	22369887	Yes	/	2012	Pulmonary zygomycosis in a non-neutropenic patient with myelodysplastic syndrome on lenalidomide
359	24252732	No	Not in English	2013	[Pulmonary mucormycosis: report of 5 cases and review of 46 cases reported in China]
360	27076735	Yes	/	2016	Coinfections in Intensive Care Unit with pulmonary tuberculosis and mucormycosis: A clinical dilemma
361	25887878	Yes	/	2015	Cokeromyces recurvatus identified in lung biopsy: case report of a non-pathogenic fungus, highlighting its potential histologic mimics
362	22785517	No	Review	2012	The appearance of pulmonary mucormycosis on FDG PET/CT
363	25131052	No	Review	2014	Fungal infection by Mucorales order in lung transplantation: 4 case reports
364	22477566	No	Not in English	2012	[Farmer's lung antigens in Germany]
365	31476818	No	No resources	2019	Isolated pulmonary mucormycosis in an immunocompetent patient: a case report and systematic review of the literature
366	30036091	No	Comment	2018	The Importance of the Reversed Halo Sign in the Diagnosis of Pulmonary Mucormycosis
367	26538076	No	Not pulmonary mucormycosis	2015	Disseminated mucormycosis with myocardial involvement in a renal transplant recipient
368	34522612	No	Not pulmonary mucormycosis	2021	Left hand necrosis as the initial presentation of disseminated mucormycosis: A case report and literature review
369	32216989	No	Not pulmonary mucormycosis	2020	Topical Treatment for Cutaneous Mucormycosis of the Upper Extremity
370	27354831	No	Not pulmonary mucormycosis	2016	Case of early-disseminated Rhizopus microsporus var. microsporus mucormycosis in a renal transplant patient
371	35479945	Yes	/	2022	Case Report: A Case of Acute T Lymphoblastic Leukemia With Mixed Infection of Lethal Invasive Mucormycosis and Multi-Drug Resistant Bacteria
372	31227382	Yes	/	2019	Case of endobronchial metastasis from breast cancer accompanied with Cunninghamella bertholletiae tracheobronchial mycetoma
373	32474496	No	Not pulmonary mucormycosis	2020	Disseminated pulmonary mucormycosis with concomitant tuberculosis infection in a diabetic patient
374	30014584	Yes	/	2018	Successful treatment of pulmonary mucormycosis in two pediatric hematopoietic stem cell transplant patients
375	29259862	Yes	/	2017	Disseminated mucormycosis: A sinister cause of neutropenic fever syndrome
376	24962170	No	Not pulmonary mucormycosis	2014	Disseminated Cunninghamella bertholletiae infection with spinal epidural abscess in a kidney transplant patient: case report and literature review
377	31890489	No	Not pulmonary mucormycosis	2019	Multi-fungal sepsis and mucormycosis of the central nervous system in a patient treated with ibrutinib, a case report and review of the literature
378	21309966	No	Not pulmonary mucormycosis	2011	Disseminated nocardiosis masking an atypical zygomycosis presentation in a kidney transplant recipient
379	26429509	No	Review	2015	Challenges in the management of invasive pulmonary zygomycosis: the Alfred experience
380	26288745	Yes	/	2015	Spontaneous pneumothorax followed by reversed halo sign in immunocompromised patient with pulmonary mucormycosis
381	33513875	Yes	/	2021	Autopsy Proven Pulmonary Mucormycosis Due to Rhizopus microsporus in a Critically Ill COVID-19 Patient with Underlying Hematological Malignancy
382	22153179	No	Not pulmonary mucormycosis	2011	Lingual necrosis secondary to mucormycosis
383	34826672	Yes	/	2022	Pulmonary mucormycosis in the aftermath of critical COVID-19 in an immunocompromised patient: Mind the diagnostic gap
384	24422203	Yes	/	2014	Fatal pulmonary mucormycosis caused by Rhizopus microsporus in a patient with diabetes
385	24814556	No	Animal research	2014	Heat-killed yeast protects diabetic ketoacidotic-steroid treated mice from pulmonary mucormycosis
386	35712638	No	Not pulmonary mucormycosis	2022	Case Report: Is Surgical Treatment Beneficial for Intracranial Basal Ganglia Cunninghamellamycosis Following Haematopoietic Stem Cell Transplantation?
387	25948371	Yes	/	2015	Timing of sputum cultivation in cases of pulmonary mucormycosis
388	28101518	No	Review	2016	Is It Time to Include CT "Reverse Halo Sign" and qPCR Targeting Mucorales in Serum to EORTC-MSG Criteria for the Diagnosis of Pulmonary Mucormycosis in Leukemia Patients?
389	34667044	Yes	/	2021	Favourable outcome in a child with acute lymphoblastic leukaemia and pulmonary mucormycosis managed with combination antifungal therapy of liposomal amphotericin B and caspofungin
390	26664215	No	Not pulmonary mucormycosis	2015	Invasive gastric mucormycosis and cytomegalovirus infection in an ABO incompatible renal transplant recipient
391	28596926	No	Not pulmonary mucormycosis	2017	Invasive Mucormycosis Induced Pneumopericardium: A Rare Cause of Pneumopericardium in an Immunocompromised Patient
392	21885419	Yes	/	2011	A rare pulmonary zygomycosis manifested as chronic mediastinitis and bronchial perforation
393	24103142	No	Not pulmonary mucormycosis	2013	Mucormycosis as a rare cause of severe gastrointestinal bleeding after multivisceral transplantation
394	20205795	Yes	/	2010	Usefulness of molecular biology performed with formaldehyde-fixed paraffin embedded tissue for the diagnosis of combined pulmonary invasive mucormycosis and aspergillosis in an immunocompromised patient
395	33670842	Yes	/	2021	A Fatal Case of Rhizopus azygosporus Pneumonia Following COVID-19
396	34479495	No	Not pulmonary mucormycosis	2021	A case report of rhino-facial mucormycosis in a non-diabetic patient with COVID-19: a systematic review of literature and current update
397	31360744	No	Not pulmonary mucormycosis	2019	A case report of cutaneous mucormycosis of the hand after minor trauma in a patient with acute myeloid leukaemia
398	20353311	No	Research	2010	New evidence of the involvement of Lichtheimia corymbifera in farmer's lung disease
399	24482941	No	Review	2013	Mucormycosis in patients without cancer: a case series from A tertiary care hospital in South India
400	21959509	No	Review	2011	Two decades of experience in mucormycosis after kidney transplantation
401	24635954	No	Not in English	2013	[Cutaneous mucormycosis caused by Rhizopus microsporus]
402	26528370	Yes	/	2015	Pulmonary Mucormycosis in a Patient with Chronic Rejection of Kidney Transplant: A Case Report
403	25275881	Yes	/	2016	Disseminated Mucormycosis With Cerebral Involvement Owing to Rhizopus Microsporus in a Kidney Recipient Treated With Combined Liposomal Amphotericin B and Posaconazole Therapy
404	33331988	Yes	/	2021	A challenging complication following SARS-CoV-2 infection: a case of pulmonary mucormycosis
405	35330260	No	Review	2022	A Clustered Case Series of Mucorales Detection in Respiratory Samples from COVID-19 Patients in Intensive Care, France, August to September 2021
406	23445649	No	Not in English	2013	[Resected case of pulmonary mucormycosis]
407	20461433	No	Review	2010	Evidence of immunopathological traces in mucormycosis: an autopsy case
408	21386105	No	Comment	2011	Reversed halo sign in pulmonary zygomycosis
409	32279162	No	Review	2020	Disseminated Mucormycosis Due to Saksenaea vasiformis Complex in an Immunocompetent Adult with Sustained Response to Posaconazole Treatment
410	29910552	No	Not pulmonary mucormycosis	2018	Primary Cutaneous Mucormycosis in a Trauma Patient with Morel-Lavallée Lesion
411	22946418	No	Animal case	2011	Systemic mucormycosis in a hooded seal (Cystophora cristata)
412	22257452	No	Not in English	2012	[Mucormycosis. An emergent mycosis]
413	26019401	No	Review	2015	Clinical spectrum and outcome of invasive filamentous fungal infections in children with Type 1 diabetes: North Indian experience
414	24289813	Yes	/	2014	Reverse halo sign on chest imaging in a renal transplant recipient
415	28725544	No	Review	2017	Successful haploidentical stem cell transplantation with prophylactic administration of liposomal amphotericin B after invasive pulmonary zygomycosis
416	27423701	Yes	/	2016	Rare complication of bronchoesophageal fistula due to pulmonary mucormycosis after induction chemotherapy for acute myeloid leukemia: a case report
417	23569529	No	Not pulmonary mucormycosis	2012	Postrenal transplant renopulmonary zygomycosis with vascular aneurysms responded to surgical treatment and salvage therapy with posaconazole after failure to respond to liposomal amphotericin
418	26365402	Yes	/	2016	Possible pulmonary Rhizopus oryzae infection in a previously healthy child after a near-drowning incident
419	25664192	Yes	/	2015	Chronic renal failure presenting for the first time as pulmonary mucormycosis with a fatal outcome
420	32547914	Yes	/	2020	A case of invasive pulmonary mucormycosis resulting from short courses of corticosteroids in a well-controlled diabetic patient
421	36708174	No	Research	2023	Anu Taila, an herbal nasal-drop, delays spore germination in Cunninghamella bertholletiae by reducing cAMP-PKA dependent ROS in mucorale pathogen and extrinsic ROS in human host cells
422	26375745	No	Not in English	2015	[Fatal pulmonary mycosis in a diabetic and cirrhotic patient]
423	33857916	No	Not pulmonary mucormycosis	2021	Mucormycosis after Coronavirus disease 2019 infection in a heart transplant recipient - Case report and review of literature
424	25089609	Yes	/	2014	Aggressive Cunninghamella pneumonia in an adolescent
425	19824881	No	Review	2010	Primary treatment of zygomycosis with liposomal amphotericin B: analysis of 28 cases
426	37145069	No	No resources	2023	Pneumonia During the COVID-19 Pandemic in Hubei Province, China: a Case Report of Mucormycosis
427	29631944	Yes	/	2019	Successful Use of a Double Lumen Endotracheal Tube and Bronchial Blocker for Lung Isolation in Pulmonary Mucormycosis
428	24850354	No	Review	2014	Rapid detection and identification of mucormycetes in bronchoalveolar lavage samples from immunocompromised patients with pulmonary infiltrates by use of high-resolution melt analysis
429	31410599	Yes	/	2020	Invasive mucormycosis during treatment for acute lymphoblastic leukaemia-successful management of two life-threatening diseases
430	25191054	No	Not pulmonary mucormycosis	2014	Spontaneous gastric ulcer perforation and acute spleen infarction caused by invasive gastric and splenic mucormycosis
431	34310559	No	Not pulmonary mucormycosis	2021	A Rare Case of Invasive Mucormycosis in a Diabetic Patient Treated with a Short Course of Dexamethasone
432	28877386	No	Not pulmonary mucormycosis	2017	Oral mucormycosis in patients with haematologic malignancies in a bone marrow transplant unit
433	27932434	Yes	/	2016	Rapidly progressing dual infection with Aspergillus and Rhizopus: when soil inhabitants become deadly invaders
434	25796920	No	Not in English	2014	Disseminated mucormycosis infection after the first course of dose-modified R-EPOCH for advanced-stage lymphoma
435	27437278	Yes	/	2016	Mucormycosis in a Diabetic Ketoacidosis Patient: A Case Report
436	21605482	Yes	/	2011	Surgical resection and liposomal amphotericin B to treat cavitary pulmonary zygomycosis in a patient with diabetes
437	32461900	No	Not pulmonary mucormycosis	2020	Detection of circulating fungal DNA by polymerase chain reaction in a fatal case of Cunninghamella bertholletiae infection
438	35949757	Yes	/	2022	A Rare Case of Empyema Complicated With Bronchopleural Fistula Secondary to Mucormycosis in a Young Immunocompromised Diabetic Patient With COVID-19
439	32381041	No	Review	2020	A case report of fatal disseminated fungal sepsis in a patient with ARDS and extracorporeal membrane oxygenation
440	21735109	Yes	/	2012	The reversed halo sign as the initial radiographic sign of pulmonary zygomycosis
441	26958531	Yes	/	2016	Isolated pulmonary mucormycosis presenting as cavitary lesion in an immunocompetent adult: A rare case report
442	29199417	No	Not in English	2017	[Pulmonary mucormycosis due to Cunninghamella spp. in renal transplant patient]
443	30705900	No	Not pulmonary mucormycosis	2019	Successful treatment of invasive fungal rhinosinusitis caused by Cunninghamella: A case report and review of the literature
444	34537396	No	Comment	2021	Commentary on "Mucormycosis co-infection in the context of global COVID-19 outbreak: A fatal addition to the pandemic spectrum" (Int J Surg 2021, 92:106031) - A pulmonary perspective
445	24593246	Yes	/	2014	Disseminated Cunninghamella bertholletiae infection with septic pulmonary embolism after allogeneic bone marrow transplantation
446	28580237	No	Not pulmonary mucormycosis	2017	Combination liposomal amphotericin B, posaconazole and oral amphotericin B for treatment of gastrointestinal Mucorales in an immunocompromised patient
447	21989517	Yes	/	2012	Disseminated mucormycosis infection after the first course of dose-modified R-EPOCH for advanced-stage lymphoma
448	21914004	Yes	/	2012	Fulminant invasive pulmonary mucormycosis with Rhizopus oryzae in a patient with severe aplastic anaemia and common variable immunodeficiency
449	26385775	Yes	/	2016	Pseudoaneurysm of the pulmonary artery with massive haemoptysis due to an invasive pulmonary mucormycosis
450	29712993	Yes	/	2018	Development of a quantitative PCR detecting Cunninghamella bertholletiae to help in diagnosing this rare and aggressive mucormycosis
451	34795903	Yes	/	2021	First reported case of late recurrence of pulmonary mucormycosis in a renal transplant recipient with poorly controlled diabetes mellitus
452	34237015	No	Not pulmonary mucormycosis	2021	Case Report: COVID-19-associated Rhinosinusitis Mucormycosis Caused by Rhizopus arrhizus: A Rare but Potentially Fatal Infection Occurring After Treatment with Corticosteroids
453	21141065	No	Not in English	2010	[Autopsy case of pulmonary zygomycosis and pneumocystis pneumonia in a patient with interstitial pneumonia treated by corticosteroid therapy]
454	27988409	No	Not pulmonary mucormycosis	2016	Cerebral Rhizomucor Infection Treated by Posaconazole Delayed-Release Tablets in an Allogeneic Stem Cell Transplant Recipient
455	20335307	Yes	/	2010	Subcutaneous emphysema of the chest: could it be pulmonary mucormycosis?
456	33489620	No	Not pulmonary mucormycosis	2020	Illicit Drug Use a Risk Factor for Ileal Mucormycosis Presenting With Acute Abdomen
457	28321075	Yes	/	2017	Management of Pulmonary Mucormycosis Based on a Polymerase Chain Reaction (PCR) Diagnosis in Patients with Hematologic Malignancies: A Report of Four Cases
458	20118813	Yes	/	2010	Report of a successful treatment of pulmonary Cunninghamella bertholletiae infection with liposomal amphotericin and posaconazole in a child with GvHD and review of the literature
459	34955408	Yes	/	2021	Aggressive disseminated Rhizomucor pusillus infection in a Ph-like acute lymphoblastic leukemia patient: Early detection by cell-free DNA next-generation sequencing
460	22852999	No	Not pulmonary mucormycosis	2012	Zygomycosis over-infection during voriconazole therapy for aspergillosis in a heart transplant patient, successfully treated with liposomal amphotericin and posaconazole
461	32983308	Yes	/	2020	Bronchopleural fistula development in the setting of novel therapies for acute respiratory distress syndrome in SARS-CoV-2 pneumonia
462	23141973	Yes	/	2012	Recurrent pulmonary mucormycosis after lobectomy in a non-smoking patient without predisposing risk factors
463	34746163	Yes	/	2021	Case Report: Metagenomics Next-Generation Sequencing Can Be Performed for the Diagnosis of Disseminated Mucormycosis
464	29327534	No	Not pulmonary mucormycosis	2017	Gastric Angioinvasive Mucormycosis in Immunocompetent Adult, A Rare Occurrence
465	29509222	No	Animal case	2017	Agressive infection following a dental extraction in a diabetic patient :Rhinocerebral mucormycosis
466	28623532	No	Not pulmonary mucormycosis	2017	Rhizopus homothallicus Causing Invasive Infections: Series of Three Cases from a Single Centre in North India
467	20148942	No	Review	2010	Organising pneumonia mimicking invasive fungal disease in patients with leukaemia
468	23904418	Yes	/	2013	Successful treatment of disseminated mucormycosis in a neutropenic patient with T-cell acute lymphoblastic leukaemia
469	24767209	No	Not in English	2014	[A clinical analysis of eight proven cases of pulmonary mucormycosis]
470	31472083	Yes	/	2019	The use of genome sequencing to investigate an outbreak of hospital-acquired mucormycosis in transplant patients
471	24623054	No	Not in English	2013	[Pulmonary mucormycosis caused by Rhizopus microsporus]
472	25195155	No	Not pulmonary mucormycosis	2014	Clinical challenge: fatal mucormycotic osteomyelitis caused by Rhizopus microsporus despite aggressive multimodal treatment
473	32156450	Yes	/	2020	Mucorales DNA detection in serum specimens for early diagnosis of mucormycosis
474	25181747	Yes	/	2014	Pulmonary zygomycosis in a diabetic patient: treated with pneumonectomy and antifungal agents
475	20805677	No	Not in English	2010	[Multiple myeloma complicated with disseminated zygomycosis after bortezomib therapy]
476	20946236	Yes	/	2012	Successful treatment of disseminated mixed invasive fungal infection after hematopoietic stem cell transplantation for severe aplastic anemia
477	29800469	No	Not pulmonary mucormycosis	2019	Ruptured Mycotic Aneurysm of the Distal Circulation in a Patient with Mucormycosis Without Direct Skull Base Extension: Case Report
478	23583263	No	Not in English	2015	[Mixed invasive fungal infection due to Rhizomucor pusillus and Aspergillus niger in an immunocompetent patient]
479	20002357	No	Review	2009	Invasive zygomycosis in patients with graft-versus-host disease after allogeneic stem cell transplantation
480	22109676	No	Not pulmonary mucormycosis	2013	Renal mucormycosis in aplastic anemia: a novel presentation
481	24403304	Yes	/	2014	Isavuconazole treatment of a patient with disseminated mucormycosis
482	27041173	Yes	/	2016	Rice-Field Drowning-Associated Pneumonia in which Pseudomonas spp., Aspergillus fumigatus, and Cunninghamella sp. Are Isolated
483	26165863	No	Animal research	2015	Absence of Fungal Spore Internalization by Bronchial Epithelium in Mouse Models Evidenced by a New Bioimaging Approach and Transmission Electronic Microscopy
484	22754137	Yes	/	2012	Pulmonary mucormycosis complicating cutaneous blastic plasmacytoid dendritic cell neoplasm
485	21879155	No	Not in English	2011	[Primary cutaneous mucormycosis: two case reports and review of the literature]
486	25873889	No	Not pulmonary mucormycosis	2015	Basilar artery territory stroke secondary to invasive fungal sphenoid sinusitis: a case report and review of the literature
487	23204670	No	Not pulmonary mucormycosis	2012	Disseminated zygomycosis with renal involvement simulating malignancy in a diabetic patient
488	20803983	No	Not in English	2010	[A case of resected pulmonary mucormycosis that was suspected of mixed infection with Aspergillus fumigatus, diagnosed by transbronchial lung biopsy]
489	19207843	Yes	/	2010	Successful treatment of pulmonary zygomycosis in two transplant recipients with liposomal amphotericin B and partial surgical resection followed by posaconazole
490	23289469	Yes	/	2012	Pediatric invasive mucormycosis cured with high dose liposomal amphotericin B
491	34992060	Yes	/	2022	Uncommon pathogens in an immunocompetent host: respiratory isolation of Cunninghamella bertholletiae, Aspergillus niger, Staphylococcus pseudintermedius and adenovirus in a patient with necrotising pneumonia
492	31741128	No	Not infection of mucormycosis	2019	Invasive Pulmonary Aspergillosis Due to Aspergillus awamori: Role of Calcium Oxalate Crystal Precipitation Mimicking Mucormycosis
493	21912300	No	Review	2012	Pulmonary venous invasion, determined by chest computed tomographic scan, as a potential early indicator of zygomycosis infection: a case series
494	28533711	No	Not pulmonary mucormycosis	2016	Rhinocerebral zygomycosis: an unusual dramatic presentation in a paediatric cardiac patient without risk factors
495	25840851	No	Not pulmonary mucormycosis	2015	When you can't see the wood for the trees. Mucor circinelloides: A rare case of primary cutaneous zygomycosis
496	19954497	No	Review	2010	Breakthrough zygomycosis on posaconazole prophylaxis after allogeneic stem cell transplantation
497	19302460	No	Not pulmonary mucormycosis	2009	Identification of an invasive infection of R. oryzae in a haematological patient using a molecular technique
498	25282464	No	Not in English	2014	[Pulmonary zygomycosis in a diabetic child complicated with thrombus of the left atrial auricle]
499	23995418	No	Not in English	2013	[An autopsy case of tension pneumothorax due to the rupture of intrapulmonary cavity by mucormycosis during treatment with a ventilator]
500	21897081	No	Not in English	2011	[Epidural abscess in the spine extended from pulmonary zygomycosis during consolidation chemotherapy for acute lymphoblastic leukemia]
501	24147761	No	Review	2014	Fungal diseases mimicking primary lung cancer: radiologic-pathologic correlation
502	20656848	Yes	/	2010	Case 160: Pulmonary mucormycosis
503	20219588	No	Not pulmonary mucormycosis	2010	Successful treatment of periodontal mucormycosis: report of a case and literature review
504	30057341	No	Not pulmonary mucormycosis	2019	Invasive hepatic mucormycosis: A case report and review of the literature
505	37278368	Yes	/	2023	Autopsy Diagnosis of Invasive Pulmonary Aspergillosis and Fungal Encephalitis Due to Disseminated Pulmonary Mucormycosis in a Pediatric Patient
506	35922704	No	Multicenter Study	2022	COVID-19 associated multisystemic mucormycosis from India: a multicentric retrospective study on clinical profile, predisposing factors, cumulative mortality and factors affecting outcome
507	34759224	Yes	/	2022	Mixed invasive pulmonary Mucor and Aspergillus infection: a case report and literature review
508	25447726	No	Not pulmonary mucormycosis	2014	First case report of isolated penile mucormycosis in a liver transplantation recipient
509	34855101	No	Review	2022	Mucormycosis in Mainland China: A Systematic Review of Case Reports
510	36625734	Yes	/	2023	Pulmonary Mucormycosis with Rib Involvement in an Immunocompromised Patient
511	35169748	Yes	/	2021	Right pneumonectomy for invasive pulmonary mucormycosis
512	37362131	No	Review	2023	Rising Incidence of Post Covid Rhinocerebral Mucormycosis: An Otolaryngologists Prospective
513	33412621	No	Not in English	2021	[The spectrum of pathogens in 187 cases of pulmonary fungal disease diagnosed by histopathology-a retrospective analysis]
514	35259790	No	Review	2022	Covid-associated pulmonary mucormycosis
515	31815025	No	Not pulmonary mucormycosis	2019	Mucormycosis Leading to Cerebral Edema and Cerebellar Tonsillar Herniation after Allogeneic Bone Marrow Transplant: A Case Report
516	32199812	No	No resources	2020	Pulmonary Mucormycosis in a Heart Transplant Patient
517	23107233	Yes	/	2013	Pulmonary mucormycosis: what is the best strategy for therapy?
518	20541225	Yes	/	2010	Successful resection of localized pulmonary mucormycosis after bone marrow transplantation using a virtual 3-dimensional pulmonary model on a personal computer
519	37969218	Yes	/	2023	A case of pulmonary mucormycosis presented with cardiac arrest
520	35169750	No	Comment	2021	Commentary: Pneumonectomy for resection of pulmonary mucormycosis: Enough is never too much
521	28063611	No	Not in English	2017	Pulmonary Mucormycosis at Onset of Diabetes in a Young Patient
522	30201509	No	Not infection of mucormycosis	2018	Pulmonary Campylobacter concisus infection in an immunocompromised patient with underlying mucormycosis
523	31476279	No	Not pulmonary mucormycosis	2019	Gastrointestinal mucormycosis post lung transplantation
524	32756151	Yes	/	2020	Pulmonary mucormycosis following autologous hematopoietic stem cell transplantation for rapidly progressive diffuse cutaneous systemic sclerosis: A case report
525	26481751	Yes	/	2015	Tuberculosis of Lymph Node Combined with Pulmonary Mucormycosis
526	35282541	Yes	/	2022	Coronavirus Disease 2019-Associated Mucormycosis Diagnosed by Fine-Needle Aspiration Cytology
527	33116945	No	Not pulmonary mucormycosis	2020	Successful Management of a Rare Gastric Mucormycosis Presenting with Massive Melena in a Polytrauma Patient
528	34772489	Yes	/	2021	Management of Pulmonary Mucormycosis After Orthotopic Heart Transplant: A Case Series
529	36309867	Yes	/	2022	A Case Report of Lifesaving in Life-threatening Pulmonary Mucormycosis
530	24426347	No	Not pulmonary mucormycosis	2012	Hepatic mucormycosis in a patient of acute lymphoblastic leukemia: a case report with literature review
531	28685939	Yes	/	2017	A Case of Pulmonary Mucormycosis in a Renal Transplant Recipient
532	35592267	Yes	/	2022	A rare case of pulmonary mucormycosis complicated by hydropneumothorax, successfully treated with non-surgical therapies
533	24421803	Yes	/	2013	Pulmonary mucormycosis in a patient with Crohn disease on immunosuppressive medications including infliximab
534	37095064	No	Research	2023	Treatment of pulmonary mucormycosis with adjunctive nebulized amphotericin B (MUCONAB trial): Results of an open-label randomized controlled trial
535	23518077	No	Not in English	2012	[Lung mycosis in non neuropenic patients]
536	34848407	No	Not pulmonary mucormycosis	2021	Co-infection of intestinal tuberculosis and mucormycosis in a patient with Down syndrome: a unique case report with literature review
537	34575746	Yes	/	2021	Mucormycosis in CAPA, a Possible Fungal Super-Infection
538	24450842	Yes	/	2014	Disseminated cryptococcosis, invasive aspergillosis, and mucormycosis in a patient treated with alemtuzumab for chronic lymphocytic leukaemia
539	23252805	Yes	/	2013	Successful treatment of pulmonary rhizopus infection with surgical resection and posaconazole in a renal transplant recipient
540	30503525	Yes	/	2018	An Unusual Case of Pulmonary Mucormycosis
541	37067756	Yes	/	2023	Coronavirus disease 2019 associated pulmonary mucormycosis
542	30606329	No	No resources	2018	Pulmonary mucormycosis with bronchial fistula successfully treated with bronchoscopic and medical therapy
543	25006269	Yes	/	2014	Pulmonary mucormycosis presenting as nonresolving pneumonia in a patient with diabetes mellitus
544	35280905	No	Not pulmonary mucormycosis	2022	How to Treat a Child With a Concurrent Diagnosis of Leukemia and Generalized Mucormycosis? Case Report
545	25473601	Yes	/	2014	Idiopathic CD4 lymphocytopenia with giant cell arteritis and pulmonary mucormycosis
546	36860215	No	Not pulmonary mucormycosis	2023	Post-COVID Mucormycosis Involving Mandible: A Rare Phenomenon
547	34465958	No	Not pulmonary mucormycosis	2021	COVID-19 and fatal renal mucormycosis: Contributory or coincidental?
548	33470008	Yes	/	2021	Thoracic mucormycosis in immunocompetent patients
549	28864385	No	No resources	2017	Pulmonary Mucormycosis in a Patient With Poorly Controlled Diabetes After a Liver Transplant
550	35711220	No	Comment	2022	Three-dimensional-printed model of surgically resectable angioinvasive pulmonary mucormycosis
551	21742319	Yes	/	2011	Multiple pulmonary arteriolar emboli in a patient with disseminated mucormycosis and myelodysplastic syndrome
552	25846433	No	Research	2015	Posaconazole liquid suspension in solid organ transplant recipients previously treated with voriconazole
553	24498504	Yes	/	2013	Fatal disseminated mucormycosis in an immunocompotent patient: a case report and literature review
554	32474046	No	Research	2020	Evaluation of MucorGenius® mucorales PCR assay for the diagnosis of pulmonary mucormycosis
555	35984683	Yes	/	2023	Isolated tracheobronchial mucormycosis: Report of a case and systematic review of literature
556	35690964	No	Review	2022	COVID-19-Associated Pulmonary Mucormycosis: An Underdiagnosed Entity with High Mortality
557	31151981	Yes	/	2019	Haemophagocytic lymphohistiocytosis with pulmonary mucormycosis: fatal association
558	34866833	No	Not pulmonary mucormycosis	2021	Cutaneous Mucormycosis in a Patient of Severe COVID-19 Pneumonia: A Rarer than Rare Case Report
559	30663135	No	Review	2019	Microbial transformation of ambrisentan to its glycosides by Cunninghamella elegans
560	34343422	Yes	/	2021	SARS-CoV-2 Sequel: Pulmonary Mucormycosis with a Mycotic Aneurysm in a Transplant Recipient
561	31333240	No	Not in English	2019	[Gastric mucormycosis in an immunocompetent child]
562	25179042	No	Animal research	2014	Virulent strain of Lichtheimia corymbifera shows increased phagocytosis by macrophages as revealed by automated microscopy image analysis
563	31613818	Yes	/	2019	Pulmonary aspergillosis, mucormycosis, and actinomycosis co-infection presenting as a cavitary lesion in a patient with diabetes
564	32304253	No	Review	2020	Risk factors for mortality in patients with pulmonary mucormycosis
565	28100573	Yes	/	2017	Mucormycosis pulmonary abscess, containment in a patient with uncontrolled diabetes mellitus
566	23524831	No	Not pulmonary mucormycosis	2013	Successful treatment of invasive rhinopulmonary mucormycosis with an indolent presentation by combined medical and surgical therapy
567	22247442	No	Review	2012	Epidemiology and clinical manifestations of mucormycosis
568	36407699	No	Published Erratum	2022	Erratum Notice of Figure Legend Correction: Pulmonary Aspergillus and Mucor Co-Infection: A report of two cases
569	37185791	Yes	/	2023	T2 Hypointense Rim Sign' on Chest MRI in a Patient of Pulmonary Mucormycosis
570	35198214	Yes	/	2022	Fatal disseminated mucormycosis associated with COVID-19
571	27554217	No	Not in English	2016	[Gastric Mucormycosis Followed by Traumatic Cardiac Rupture in an Immunocompetent Patient]
572	33532075	Yes	/	2021	The reverse halo sign and spontaneous pneumothorax due to pulmonary mucormycosis
573	24894559	No	Research	2014	Synthesis of two new hydroxylated derivatives of spironolactone by microbial transformation
574	33400136	Yes	/	2021	Mass-Like' Appearance of Pulmonary Mucormycosis in Chronic Granulomatous Disease: An Imaging Observation'Mass-Like' Appearance of Pulmonary Mucormycosis in Chronic Granulomatous Disease: An Imaging Observation
575	24047721	No	Review	2014	Sequential morphological changes in follow-up CT of pulmonary mucormycosis
576	34754927	Yes	/	2021	A case report of COVID-19 associated pulmonary mucormycosis
577	23156896	No	Review	2012	Immunocompromised patients: what a challenge!
578	23683872	No	Incomplete information	2013	Pathophysiological implication of reversed CT halo sign in invasive pulmonary mucormycosis: a rare case report
579	33575046	No	Not pulmonary mucormycosis	2021	A Rare Indolent Course of Rhinocerebral Mucormycosis
580	35310841	No	Review	2022	Successful Management of Mixed Mycosis in HIV-Negative Patients With Different Immune Status: A Case Series Report
581	27845850	No	Review	2017	CT-Guided Percutaneous Lung Biopsies in Patients With Suspicion for Infection May Yield Clinically Useful Information
582	37497074	No	Not in English	2021	[Importance of Contrast-Enhanced CT in the Early Diagnosis of Pulmonary Mucormycosis: A Case Report]
583	31611455	No	Not pulmonary mucormycosis	2019	Invasive, gangrenous mucormycosis of arm: A fatal opportunistic infection in a highly immunocompromised host
584	23510522	No	Not in English	2013	[Mucormycosis: therapeutic news]
585	23267784	Yes	/	2013	Concurrent pulmonary Aspergillus fumigatus and mucor infection in a cardiac transplant recipient: a case report
586	36852122	No	Not pulmonary mucormycosis	2023	Auricular mucormycosis complicated by parotid abscess and facial paralysis: A very rare case report
587	34463553	No	Review	2021	CT Findings of COVID-19-associated Pulmonary Mucormycosis: A Case Series and Literature Review
588	30036097	No	Comment	2018	Reply to "The Importance of the Reversed Halo Sign in the Diagnosis of Pulmonary Mucormycosis"
589	23930354	No	Review	2013	Cutaneous mucormycosis
590	32972795	No	Not pulmonary mucormycosis	2021	Mucormycosis with orbital compartment syndrome in a patient with COVID-19
591	34052046	No	Not pulmonary mucormycosis	2021	Rhinocerebral mucormycosis in COVID-19 patient with diabetes a deadly trio: Case series from the north-western part of India
592	31795369	No	Review	2019	Molecular Diagnostics of Mucormycosis in Hematological Patients: A Literature Review
593	35360787	No	Not infection of mucormycosis	2022	Study to assess aetiology, clinical and imaging characteristics of post Covid-19 pulmonary cavitation
594	36983475	No	Review	2023	What Is New in Pulmonary Mucormycosis?
595	29658861	Yes	/	2018	Monster Lung Cavity in a Heart Transplant Recipient
596	34114540	No	Review	2021	Case series of four secondary mucormycosis infections in COVID-19 patients, the Netherlands, December 2020 to May 2021
597	33468634	Yes	/	2021	Large pulmonary artery pseudoaneurysm in mucormycosis: successfully managed with surgery and amphotericin
598	21365229	No	Review	2011	Rapid progression and unusual premortal diagnosis of mucormycosis in patients with hematologic malignancies: analysis of eight patients
599	36046330	No	Not pulmonary mucormycosis	2022	Post-COVID Mucormycosis of Mandible: A Conundrum of Management
600	22247440	No	Review	2012	Meeting the challenges of an emerging pathogen: the Henry Schueler 41&9 Foundation International Forum on Mucormycosis
601	31904349	No	Review	2020	Corrigendum to "Gastrointestinal mucormycosis post lung transplantation" [Braz J Infect Dis 23 (2019) 368-370]
602	36333107	No	Review	2023	Mucormycosis threats: A systemic review
603	30766320	Yes	/	2018	Pulmonary Mucormycosis in a Patient With Uncontrolled Diabetes
604	37549029	Yes	/	2023	An Autopsy Case of Pulmonary Mucormycosis in a Previously Healthy 16-Month-Old Pediatric Decedent
605	36510587	No	Not pulmonary mucormycosis	2022	Hemorrhagic Fever with Renal Syndrome Complicated with Rhino Mucormycosis: A Case Report
606	36172336	No	Not pulmonary mucormycosis	2022	Fatal invasive gastric mucormycosis: Two case reports
607	36660736	No	Not pulmonary mucormycosis	2023	Acute myocardial infarction caused by coronary mucormycotic embolism
608	35637825	Yes	/	2022	Mucormycosis in Different Clinical Settings: A Case Series
609	35720319	Yes	/	2022	Case Report: Immune Checkpoint Blockade Plus Interferon-Γ Add-On Antifungal Therapy in the Treatment of Refractory Covid-Associated Pulmonary Aspergillosis and Cerebral Mucormycosis
610	27470138	No	Review	2017	Radiologic findings of Fusarium pneumonia in neutropenic patients
611	20098334	No	Not infection of mucormycosis	2010	Successful triple combination therapy of disseminated absidia corymbifera infection in an adolescent with osteosarcoma
612	36553099	No	Review	2022	Clinical Phenotypes of COVID-19 Associated Mucormycosis (CAM): A Comprehensive Review
613	33865198	No	Not pulmonary mucormycosis	2021	Chronical rhino-orbital mucormycosis in an immunocompetent host: A case report
614	26398536	No	Review	2015	Mucormycosis: New Developments into a Persistently Devastating Infection
615	25982610	No	Not in English	2015	[Emphysematous gastritis secondary to gastric mucormycosis]
616	31563494	No	Not infection of mucormycosis	2020	Granulomatous Inflammation Presenting as a Pulmonary Artery Mass
617	27490813	No	Research	2016	Identification of Antigenic Proteins from Lichtheimia corymbifera for Farmer's Lung Disease Diagnosis
618	36898200	No	Review	2023	Disseminated Mucormycosis from Marijuana Use in a Renal Transplant Patient
619	29437814	No	Not pulmonary mucormycosis	2018	Isolated splenic mucormycosis in a case of aplastic anaemia
620	28152372	No	Not in English	2016	[Mucormycosis cutanea- clinical case presentation souvenir etiopatogenia diagnosis and treatment]
621	35792018	No	Review	2022	Multiple diagnostic methods for mucormycosis: A retrospective case series
622	24396630	No	Review	2013	Risk factors for mortality in patients with invasive mucormycosis
623	34191164	No	Not pulmonary mucormycosis	2019	Diagnosis of an intestinal mucormycosis 'fungus ball' located with PET/CT with [18F] FDG-PET/CT
624	26452511	No	Review	2015	Mucormycosis: what emergency physicians need to know?
625	35971380	No	Review	2022	Mortality-Related Risk Factors for Coronavirus Disease (COVID-19)-Associated Mucormycosis: a systematic review and meta-analysis
626	27608699	No	Not pulmonary mucormycosis	2015	Gastric Mucormycosis with Hemolytic Uremic Syndrome
627	36714915	No	No resources	2023	A case of hoarseness of voice following COVID-19 infection
628	37456191	No	Not pulmonary mucormycosis	2023	18-F Fluorodeoxyglucose Positron Emission Tomography/Computed Tomography in a Rare Case of Post-COVID-19 Mucormycosis of Femur
629	24604964	Yes	/	2013	Successful outcome of mucormycosis in two children on induction therapy for acute lymphoblastic leukemia
630	22715561	No	Not infection of mucormycosis	2012	Pulseless right upper limb: an unusual manifestation of invasive pulmonary aspergillosis in acute myeloid leukemia
631	37470541	Yes	/	2023	Right lower lobectomy in a post-renal transplant patient with covid associated mucormycosis and a mycotic aneurysm in the pulmonary circulation
632	34133798	No	Review	2021	COVID-19-associated mucormycosis: An updated systematic review of literature
633	35628701	No	Review	2022	Mucormycosis and COVID-19-Associated Mucormycosis: Insights of a Deadly but Neglected MycosisMucormycosis and COVID-19-Associated Mucormycosis: Insights of a Deadly but Neglected Mycosis
634	33590551	No	Review	2021	The double-edged sword of systemic corticosteroid therapy in viral pneumonia: A case report and comparative review of influenza-associated mucormycosis versus COVID-19 associated mucormycosis
635	26739606	No	Review	2015	Contemporary Strategies in the Prevention and Management of Fungal Infections
636	37778458	No	Not pulmonary mucormycosis	2023	NINTEDANIB-INDUCED OSTEOMYELITIS OF THE JAW AGAINST THE BACKGROUND OF COVID-19 INFECTION
637	30363653	No	Not pulmonary mucormycosis	2016	Rhino-orbito-cerebral mucormycosis (ROCM) with internal carotid artery stenosis in a diabetic patient with caries tooth and oroantral fistula
638	33719109	No	Review	2021	Role of flexible bronchoscopy in the diagnosis of invasive fungal infections
639	21625316	No	Review	2011	Zygomycosis in Immunocompromised non-Haematological Patients
640	36338578	No	Research	2022	First report on isolation of Mucor bainieri from honeybees, Apis mellifera: Characterization and biological activities
641	28218019	No	Review	2017	Nucleic acid amplification methodologies for the detection of pulmonary mold infections
642	36458102	No	Not pulmonary mucormycosis	2022	Bilateral renal mucormycosis following COVID-19 infection: A therapeutic challenge
643	34226483	No	Review	2021	Mucormycosis, The Deadly New Worry to COVID-19 Pandemic
644	37223184	No	Review	2023	COVID-19 and Mucormycosis of Orofacial Region: A Scoping Review
645	23510523	No	Not in English	2013	[Rhino-orbito-cerebral mucormycosis, surgical treatment, state of the art]
646	29684852	No	Research	2018	Polysaccharide from Rhizopus nigricans inhibits the invasion and metastasis of colorectal cancer
647	34485490	No	Not pulmonary mucormycosis	2021	Disseminated mucormycosis presenting as a renal mass in an human immunodeficiency virus-infected patient: A case report
648	19712081	No	Review	2010	The impact of invasive fungal diseases on survival after lung transplantation
649	36110469	No	Review	2022	COVID-19-Associated Mucormycosis in a Tertiary Care Hospital in India: A Case Series
650	36158405	No	Not pulmonary mucormycosis	2022	A Rare Case of Mandibular Mucormycosis in a Post-COVID-19 Patient
651	26740885	Yes	/	2015	Trilogy of sequential infections in a diabetic male
652	31335084	No	Book	2023	Mucormycosis
653	22103345	Yes	/	2011	Cunninghamella bertholletiae pneumonia showing a reversed halo sign on chest computed tomography scan following cord blood transplantation
654	35448611	No	Review	2022	Taking a Closer Look: Clinical and Histopathological Characteristics of Culture-Positive versus Culture-Negative Pulmonary Mucormycosis
655	36102391	No	Animal research	2022	Histomorphometric analysis of the lung of Swiss mice treated with a fibrinolytic protease
656	36402539	No	Review	2022	Spectrum of opportunistic fungal lung co-infections in COVID-19: What the radiologist needs to know
657	34229089	No	Review	2021	Clinical and microbiological features and outcomes of mucormycosis in critically ill patients
658	24352351	No	Review	2014	The reversed halo sign: pathognomonic pattern of pulmonary mucormycosis in leukemic patients with neutropenia?
659	35628790	No	Animal research	2022	Efficacy of Inhaled N-Chlorotaurine in a Mouse Model of Lichtheimia corymbifera and Aspergillus fumigatus Pneumonia
660	35874908	No	Not in English	2022	[Spectrum of opportunistic fungal lung co-infections in COVID-19: What the radiologist needs to know]
661	33843287	No	Not pulmonary mucormycosis	2022	Rhino-orbital mucormycosis during steroid therapy in COVID-19 patients: A case report
662	28458494	No	Not pulmonary mucormycosis	2017	Rhinocerebral Mucormycosis: Report of a Rare Case
663	22084651	Yes	/	2011	Coexisting pulmonary tuberculosis and mucormycosis in a patient with aplastic anemia post allogenic stem cell transplantation
664	35049983	No	Not pulmonary mucormycosis	2021	Dental and Oral Manifestations of COVID-19 Related Mucormycosis: Diagnoses, Management Strategies and Outcomes
665	22546902	No	Animal research	2012	Mouse models for the study of fungal pneumonia: a collection of detailed experimental protocols for the study of Coccidioides, Cryptococcus, Fusarium, Histoplasma and combined infection due to Aspergillus-Rhizopus
666	34861346	No	Research	2022	Machine learning based predictive model and systems-level network of host-microbe interactions in post-COVID-19 mucormycosis
667	27784492	No	Not in English	2016	[Reversed halo sign: chest CT findings in 5 patients and cause analysis]
668	35794908	No	Review	2022	Mini Review: Risk Assessment, Clinical Manifestation, Prediction, and Prognosis of Mucormycosis: Implications for Pathogen- and Human-Derived Biomarkers
669	29538730	No	Review	2018	Challenges in the diagnosis and treatment of mucormycosis
670	30467313	No	Published Erratum	2018	Author Correction: Iron restriction inside macrophages regulates pulmonary host defense against Rhizopus species
671	36012838	No	Review	2022	COVID-19-Associated Pulmonary Fungal Infection among Pediatric Cancer Patients, a Single Center Experience
672	35436818	No	Retrospective study	2022	Clinical-epidemiological Profile of Coronavirus Disease 19 Associated Mucomycosis (CAM) and Relation with Zinc and Iron Levels
673	34827023	No	Review	2021	COVID-19-associated mucormycosis: Preliminary report from a tertiary eye care centre
674	35261764	Yes	/	2022	COVID-19 associated with pulmonary mucormycosis; a case series
675	28255394	No	Review	2015	Epidemiology and clinical manifestation of fungal infection related to Mucormycosis in hematologic malignancies
676	31173415	No	Retrospective study	2019	Cut it out! Thoracic surgeon's approach to pulmonary mucormycosis and the role of surgical resection in survival
677	34777796	No	Not infection of mucormycosis	2021	Early percutaneous tracheostomy in COVID19 patients with failed intubation: A case series
678	26829683	No	Not pulmonary mucormycosis	2016	Laryngotracheal mucormycosis: Report of a case
679	37187336	No	Review	2023	The battle against fungi: lessons in antifungal stewardship from COVID 19 times
680	35187287	No	Review	2022	COVID-19-associated mucormycosis of head-and-neck region: A systematic review
681	28429890	No	Retrospective study	2017	Prevalence of the reversed halo sign in neutropenic patients compared with non-neutropenic patients: Data from a single-centre study involving 27 patients with pulmonary mucormycosis (2003-2016)
682	36003924	No	Not pulmonary mucormycosis	2022	From Bilateral Periorbital Necrotic Wound to Fungal Brain Abscess: A Complicated Case of COVID-19-Associated Mucormycosis
683	28329517	No	Not pulmonary mucormycosis	2017	Purple patches in an immunocompromised patient: a report of secondary disseminated cutaneous mucormycosis in a man with chronic lymphocytic leukemia
684	28386509	Yes	/	2017	Successful Treatment of Recurrent Pulmonary Mucormycosis in a Renal Transplant Patient: A Case Report and Literature Review
685	37253944	No	Review	2023	Vitamin A Deficiency, COVID-19, and Rhino-Orbital Mucormycosis (Black Fungus): An Analytical Perspective
686	36043988	No	Review	2022	Risk factors in people with mold infections that have spread to different parts of the body: a plain language summary
687	34792722	No	Review	2022	Mucormycosis as SARS-CoV2 sequelae in kidney transplant recipients: a single-center experience from India
688	37906754	No	Not in English	2023	[Invasive mucormycosis during COVID-19 infection. Report of two cases]
689	24414303	No	Not pulmonary mucormycosis	2014	Dramatic remission of nephrotic syndrome after unusual complication of mucormycosis in idiopathic membranous nephropathy
690	30726818	No	Not in English	2019	[Acute myeloid leukemia with sudden onset bilateral lower extremity paralysis caused by disseminated mucormycosis following unrelated bone marrow transplantation]
691	31885243	No	Not pulmonary mucormycosis	2019	Mucormycosis in a patient with acute myeloblastic leukemia following liver transplantation for Wilson's disease
692	24717585	Yes	/	2014	Aspergillus and mucormycosis presenting with normal chest X-ray in an immunocompromised host
693	36307059	No	Randomized controlled trial	2022	Efficacy and safety of isavuconazole against deep-seated mycoses: A phase 3, randomized, open-label study in Japan
694	35433396	No	Review	2022	Storm of a rare opportunistic life threatening mucormycosis among post COVID-19 patients: A tale of two pathogens
695	36052094	No	Review	2022	COVID-19 patients share common, corticosteroid-independent features of impaired host immunity to pathogenic molds
696	26352972	No	Animal case	2015	FUNGAL OSTEOMYELITIS IN TWO BUFFLEHEAD DUCKLINGS (BUCEPHALA ALBEOLA)
697	37537934	Yes	/	2023	Amphotericin-b-induced chronic kidney disease in a post-covid-19 patient with widespread rhinocerebral mucormycosis and pneumonia: A CASE REPORT
698	34133816	No	Review	2021	ECMM/ISHAM recommendations for clinical management of COVID-19 associated mucormycosis in low- and middle-income countries
699	25882362	No	Retrospective study	2015	Comparison of computed tomographic findings in pulmonary mucormycosis and invasive pulmonary aspergillosisComparison of computed tomographic findings in pulmonary mucormycosis and invasive pulmonary aspergillosis
700	30026991	No	Not pulmonary mucormycosis	2018	An Interesting Case of a 57-Year-Old Male with an Upper Gastrointestinal Bleeding and Obstructive Uropathy with Bilateral Hydronephrosis Diagnosed with Systemic Mucormycosis
701	34756650	No	Not pulmonary mucormycosis	2022	Rare and Unusual Follow-up Sequelae of Coronavirus Disease 2019: Splenic Mucormycosis in a Renal Transplant Recipient
702	32196429	No	Review	2020	Pulmonary Mucormycosis: Risk Factors, Radiologic Findings, and Pathologic Correlation
703	36426415	No	Retrospective study	2023	COVID associated pulmonary mucormycosis: Outcomes of surgical therapy
704	37754514	No	Not pulmonary mucormycosis	2023	Severe Fatal Mucormycosis in a Patient with Chronic Lymphocytic Leukaemia Treated with Zanubrutinib: A Case Report and Review of the Literature
705	36921716	No	Meta-Analysis	2023	COVID-19-associated mucormycosis: a systematic review and meta-analysis of 958 cases
706	33912391	No	Not pulmonary mucormycosis	2021	Cutaneous mucormycosis in a chronic lymphocytic leukemia patient on ibrutinib
707	34717135	No	Retrospective study	2021	COVID-19 associated mucormycosis: A Descriptive Multisite Study from India
708	32007819	No	Review	2020	CT Halo sign: A systematic review
709	33729147	No	Not in English	2021	[Analysis of clinical characteristics of 43 patients with pulmonary mycosis diagnosed by pathology]
710	34195460	No	Retrospective study	2020	Mucormycosis: Literature review and retrospective report of 15 cases from Portugal
711	31856445	No	Not in English	2019	[Mucormycosis in patients with hematological diseases: seven cases reports and literature review]
712	34645294	No	Retrospective study	2023	The Statewide Epidemiology of Mucormycosis Among Trauma Patients in Florida
713	25666836	No	Research	2015	Western blotting as a tool for the serodiagnosis of farmer's lung disease: validation with Lichtheimia corymbifera protein extracts
714	30294405	No	Review	2018	Role of Serological Tests in the Diagnosis of Mold Infections
715	23936619	Yes	/	2013	Complete remission obtained with azacitidine in a patient with concomitant therapy related myeloid neoplasm and pulmonary mucormycosis
716	36159346	No	Retrospective study	2022	Clinical Profile of Patients Admitted With Mucormycosis During the COVID-19 Pandemic in Medicine Emergency of a Tertiary Care Hospital in North India
717	31694308	No	Retrospective study	2019	Comparison of Clinical Manifestation, Diagnosis, and Outcomes of Invasive Pulmonary Aspergillosis and Pulmonary Mucormycosis
718	23650163	No	Animal research	2013	Efficacy of liposomal amphotericin B and posaconazole in intratracheal models of murine mucormycosis
719	34877364	No	Review	2021	Coronavirus Disease 2019-Associated Invasive Fungal Infection
720	29573830	No	Not pulmonary mucormycosis	2018	Gastric Mucormycosis in a Liver and Kidney Transplant Recipient: Case Report and Concise Review of Literature
721	36865825	No	Retrospective study	2022	COVID-19 and Mucormycosis: A Black Fungus Disaster?
722	34932870	No	Retrospective study	2022	Risk factors and outcomes of COVID associated mucormycosis in kidney transplant recipients
723	21143888	Yes	/	2010	Post-bronchoscopy fatal endobronchial hemorrhage in a woman with bronchopulmonary mucormycosis: a case report
724	34527182	No	Retrospective study	2021	Mycotic infections - mucormycosis and oral candidiasis associated with Covid-19: a significant and challenging association
725	28500420	No	Research	2017	Purification, biochemical, and structural characterization of a novel fibrinolytic enzyme from Mucor subtilissimus UCP 1262
726	31183347	No	Review	2019	F-18 fluorodeoxyglucose positron emission tomography/computed tomography image of gastric mucormycosis mimicking advanced gastric cancer: A case report
727	22937433	Yes	/	2011	A rare fungal infiltration of lungs in a healthy young girl
728	32616359	No	Not in English	2020	[Pulmonary mycosis in patients with diabetes mellitus. Clinical characteristics and risk factors]
729	35684551	No	Research	2022	Novel Thiadiazole-Based Molecules as Promising Inhibitors of Black Fungi and Pathogenic Bacteria: In Vitro Antimicrobial Evaluation and Molecular Docking Studies
730	34322254	Yes	/	2021	The confused puzzles in antineutrophil cytoplasmic antibody-associated vasculitis activity evaluation: A case report
731	24856530	No	Review	2014	Nonmolecular methods for the diagnosis of respiratory fungal infections
732	22925358	No	Review	2012	Opportunistic filamentous mycoses: aspergillosis, mucormycosis, phaeohyphomycosis and hyalohyphomycosis
733	33338319	No	Review	2021	The role of 18F-Fluorodeoxyglucose Positron Emission Tomography/Computed Tomography (FDG PET/CT) in assessment of complex invasive fungal disease and opportunistic co-infections in patients with acute leukemia prior to allogeneic hematopoietic cell transplant
734	35987108	No	Retrospective study	2022	COVID-19-associated Mucormycosis: A clinico-epidemiological study
735	29512930	No	Review	2018	Isavuconazole pharmacokinetics in a patient with cystic fibrosis following bilateral orthotopic lung transplantation
736	37644947	No	Not pulmonary mucormycosis	2023	A Case of Post-COVID-19 Rhino-Cerebral Mucormycosis in an Immunocompromised Patient
737	35703287	No	Retrospective study	2022	Mucormycosis in Children With Hematologic Malignancies: A Case Series and Review of the Literature
738	30461300	No	Review	2019	Microbial exposure to dairy farmers' dwellings and COPD occurrence
739	36586744	No	Review	2023	COVID-19 associated mold infections: Review of COVID-19 associated pulmonary aspergillosis and mucormycosis
740	37758271	No	Review	2023	Atypical imaging patterns during lung invasive mould diseases: lessons for clinicians
741	30245896	No	Not pulmonary mucormycosis	2018	A Case of Invasive Gastrointestinal Mycotypha Infection in a Patient with Neutropenia
742	32274139	No	Retrospective study	2020	Characteristics of pulmonary mucormycosis and the experiences of surgical resection
743	27000614	Yes	/	2016	Successful Treatment of Invasive Pulmonary Mucormycosis in an Immunocompromised Patient
744	35791656	Yes	/	2023	A fatal case report of invasive pulmonary aspergillosis and mucormycosis coinfection in an immunocompetent patient with coronavirus disease 2019 in Korea
745	21426723	No	Not in English	2011	[A multicentre retrospective study of pulmonary mycosis clinically proven from 1998 to 2007]
746	30344970	No	Retrospective study	2018	Deferiprone as adjunctive treatment for patients with invasive mucormycosis: A retrospective case series
747	20808989	No	Review	2010	The role of nuclear medicine in the diagnosis of common and specific diabetic infections
748	20086161	No	Review	2010	Pharmacokinetics of liposomal amphotericin B in pleural fluid
749	31735628	No	Retrospective study	2019	Surgical resection for persistent localized pulmonary fungal infection prior to allogeneic hematopoietic stem cell transplantation: Analysis of six cases
750	35360777	No	Retrospective study	2022	Epidemic in pandemic: Fungal sinusitis in COVID-19
751	33061034	No	Review	2018	Black pleural effusion: etiology, diagnosis, and treatment
752	25418792	No	Research	2015	Toxic Ipomeamarone accumulation in healthy parts of Sweetpotato (Ipomoea batatas L. Lam) storage roots upon infection by Rhizopus stolonifer
753	35959906	No	Review	2023	Insight to Combat Post COVID-19 Mortality: Complications and their Biomarkers
754	35663648	No	Retrospective study	2022	Endocrine and Metabolic Manifestations of COVID-19 Patients Admitted to an Intensive Care Unit
755	26931315	No	Research	2016	Evolution of procalcitonin, C-reactive protein and fibrinogen levels in neutropenic leukaemia patients with invasive pulmonary aspergillosis or mucormycosis
756	37361214	No	Retrospective study	2023	Bronchoscopic instillation of amphotericin B is a safe and effective measure to treat pulmonary mycosis
757	24204169	No	Retrospective study	2013	Mucormycosis in two community hospitals and the role of infectious disease consultation: a case series
758	34745396	No	Retrospective study	2021	Characteristics of Invasive Pulmonary Fungal Diseases Diagnosed by Pathological Examination
759	36836260	No	Review	2023	Systemic Antifungal Therapy for Invasive Pulmonary Infections
760	24712011	Yes	/	2014	A 29-year-old man with hospital-acquired cavitary pneumonia
761	25262687	No	Not in English	2014	[Analysis of pathogenic spectrum and risk factors in 165 non-transplant patients with invasive fungal disease]
762	36000078	No	Review	2022	Comparative risk assessment of COVID-19 associated mucormycosis and aspergillosis: A systematic review
763	35419223	No	Review	2022	Clinicopathological Study of Mucormycosis in COVID-19 Patients: Experience From a Tertiary Care Center in South India
764	36261156	No	Review	2022	Non- Aspergillus mould lung infections
765	31451965	No	Not infection of mucormycosis	2019	Treatment Failure of Isavuconazole in a Patient with Cryptococcosis
766	34246449	No	Review	2022	FDG-PET/CT of COVID-19 and Other Lung Infections
767	35300232	No	Not pulmonary mucormycosis	2022	Radiological spectrum of invasive mucormycosis in COVID-19
768	34829210	No	Review	2021	Invasive Fungal Infections Complicating COVID-19: A Narrative Review
769	34259168	No	Retrospective study	2021	Outcomes of early anti-fungal therapy with aggressive surgical resection in pulmonary mucormycosis
770	37082037	No	Retrospective study	2022	Study of mucormycosis in COVID-19 patients in a tertiary care center, Raichur Institute of Medical Sciences, Raichur
771	24348304	No	Not infection of mucormycosis	2013	Orbital exenteration under trigeminal block: An innovative method of regional anesthesia
772	23609249	Yes	/	2013	Multiple endobronchial mycetomas with varied appearances and mixed fungal flora
773	22399173	No	Not in English	2012	[Identification of filamentous fungi isolated from clinical samples by two different methods and their susceptibility results]
774	22362957	No	Animal case	2012	Disseminated mycosis in a killer whale (Orcinus orca)
775	32047088	No	Not pulmonary mucormycosis	2020	Primary cutaneous mucormycosis of the abdomen at the site of repeated insulin injections
776	25808916	No	Review	2015	Our 2015 approach to invasive pulmonary aspergillosis
777	21467021	No	Review	2011	The diagnostic value of halo and reversed halo signs for invasive mold infections in compromised hosts
778	34356924	No	Review	2021	Risk Factors for Fungal Co-Infections in Critically Ill COVID-19 Patients, with a Focus on Immunosuppressants
779	37625261	No	Review	2023	Fungal pathogens and COVID-19
780	35864799	No	Retrospective study	2022	Clinical Profile, Risk Factors, and Therapeutic Outcome of Cavitating Fungal Pneumonia Coinfection in COVID-19 Patients: A Retrospective Analysis
781	27785176	No	Not pulmonary mucormycosis	2012	A Rare Cause of Massive Upper Gastrointestinal Hemorrhage in Immunocompromised Host
782	30121719	No	Review	2018	Mucormycosis in hospitalized patients at a tertiary care center in Lebanon: a case series
783	32801730	No	Retrospective study	2020	Fungal Isolates of the Respiratory Tract in Symptomatic Patients Hospitalized in Pulmonary Units: A Mycological and Molecular Epidemiologic Study
784	34036149	No	Review	2021	High mortality co-infections of COVID-19 patients: mucormycosis and other fungal infections
785	28992290	No	Retrospective study	2018	Invasive Fungal Disease in Pediatric Solid Organ Transplant Recipients
786	35908874	No	Retrospective study	2022	Diversity of Fungi and Bacteria in Bronchoalveolar Lavage Fluid during Development of Chronic Obstructive Pulmonary Disease
787	19886903	No	Retrospective study	2010	Invasive infections caused by non-Aspergillus moulds identified by sequencing analysis at a tertiary care hospital in Taiwan, 2000-2008
788	22463784	No	Not in English	2012	[Pulmonary aspergillosis in a non-immunocompromised critically ill patient]
789	35800201	No	Retrospective study	2022	Clinical Characteristics of 100 Patients With COVID-19-Associated Mucormycosis From a Tertiary Care Center in North India
790	35110857	No	Not infection of mucormycosis	2022	COVID-19-associated Pulmonary Cryptococcosis: A Rare Case Presentation
791	34524935	No	Research	2022	Economic evaluation of isavuconazole for suspected invasive pulmonary aspergillosis in Canada
792	28467730	No	Review	2017	Combination therapy for the treatment of pulmonary mold infections
793	31114213	No	Review	2019	Pharmacokinetic/pharmacodynamic study of posaconazole delayed-release tablet in a patient with coexisting invasive aspergillosis and mucormycosis
794	35431740	No	Retrospective study	2022	Perioperative anesthetic concerns in postcovid mucormycosis patients posted for surgical intervention: An observational Study
795	22016487	No	Comparative Study	2012	Reversed halo sign: high-resolution CT scan findings in 79 patients
796	35424863	No	Research	2022	Structural transformation of methasterone with Cunninghamella blakesleeana and Macrophomina phaseolina
797	20513185	No	Animal research	2010	Experimental induction of recurrent airway obstruction with inhaled fungal spores, lipopolysaccharide, and silica microspheres in horses
798	35846240	No	Review	2022	Overview of COVID-19-Associated Invasive Fungal Infection
799	34912944	No	Multicenter Study	2022	Impact of COVID-19-associated Mucormycosis in Kidney Transplant Recipients: A Multicenter Cohort Study
800	23905713	No	Retrospective study	2014	Risk factors for early mortality in haematological malignancy patients with pulmonary mucormycosis
801	23464751	No	Review	2013	Efficacy of DNA amplification in tissue biopsy samples to improve the detection of invasive fungal disease
802	35312945	No	Meta-Analysis	2022	Clinical Features and Mortality of COVID-19-Associated Mucormycosis: A Systematic Review and Meta-Analysis
803	35541749	No	Research	2018	Microbial transformation of mestanolone by Macrophomina phaseolina and Cunninghamella blakesleeana and anticancer activities of the transformed products
804	34802841	No	Review	2022	Magnetic Resonance Imaging in Coronavirus Disease - 2019 Associated Rhino-Orbital-Cerebral Mucormycosis (CA-ROCM) - Imaging Analysis of 50 Consecutive Patients
805	36045713	No	Review	2022	Mucormycosis co-infection in COVID-19 patients: An update
806	33575424	No	Retrospective study	2020	Mucormycosis in Hematopoietic Cell Transplant Recipients and in Patients With Hematological Malignancies in the Era of New Antifungal Agents
807	36788985	No	Review	2022	Co-infection associated with SARS-CoV-2 and their management
808	21951874	Yes	/	2011	Homozygous carrier of the NOD2 1007fs frame-shift mutation presenting with refractory community-acquired spontaneous bacterial peritonitis and developing fatal pulmonary mucormycosis: A case report
809	25982207	No	Review	2015	Updates on Aspergillus, Pneumocystis and other opportunistic pulmonary mycoses
810	35948407	No	Retrospective study	2022	Enhancing respiratory disease diagnosis by bronchoalveolar lavage in Kashmir: an audit of findings
811	26379004	No	Review	2015	The etiology of lower respiratory tract infections in people with diabetes
812	29941824	No	Retrospective study	2018	Estimated Burden of Serious Fungal Diseases in Serbia
813	22211291	No	Retrospective study	2012	Pathology and virology findings in cases of fatal influenza A H1N1 virus infection in 2009-2010
814	34211287	No	Retrospective study	2021	Patient Characteristics and Risk Factors in Invasive Mold Infections: Comparison from a Systematic Review and Database Analysis
815	33761875	No	Review	2021	Invasive aspergillosis in solid organ transplant patients: diagnosis, prophylaxis, treatment, and assessment of response
816	21131376	No	Comparative Study	2011	Ocular complications in patients with lung transplants
817	37180450	No	Randomized controlled trial	2023	Antifungal prophylaxis with nebulized amphotericin-B in solid-organ transplant recipients with severe COVID-19: a retrospective observational study
818	36586743	No	Review	2022	Recommendations and guidelines for the diagnosis and management of Coronavirus Disease-19 (COVID-19) associated bacterial and fungal infections in Taiwan
819	32582655	No	Research	2020	Role and Mechanism of Rhizopus Nigrum Polysaccharide EPS1-1 as Pharmaceutical for Therapy of Hepatocellular Carcinoma
820	36034963	No	Research	2022	Application Value of Metagenomics Next-Generation Sequencing (mNGS) in Detection of Mucormycosis after Chemotherapy in Childhood Acute Leukemia
821	30402396	No	Retrospective study	2018	Surgery for Pulmonary Fungal Infections Complicating Hematological Malignancies
822	22335254	No	Review	2012	Pulmonary fungal infections
823	35670592	No	Research	2022	The Combination Treatment of Fosmanogepix and Liposomal Amphotericin B Is Superior to Monotherapy in Treating Experimental Invasive Mold Infections
824	27428339	No	Not in English	2016	[Frequency of invasive fungal infections in a Mexican High-Specialty Hospital. Experience of 21 years]
825	36422015	No	Research	2022	Distinguishing Invasive from Chronic Pulmonary Infections: Host Pentraxin 3 and Fungal Siderophores in Bronchoalveolar Lavage Fluids
826	24999852	No	Research	2014	Hypersensitivity pneumonitis in a cluster of sawmill workers: a 10-year follow-up of exposure, symptoms, and lung function
827	37255456	No	Research	2023	Novel Host Pathways Govern Epithelial Cell Invasion of Aspergillus fumigatus
828	27447026	No	Research	2016	eNose technology can detect and classify human pathogenic molds in vitro: a proof-of-concept study of Aspergillus fumigatus and Rhizopus oryzae
829	32807082	Yes	/	2020	Next-generation sequencing technology for detecting pulmonary fungal infection in bronchoalveolar lavage fluid of a patient with dermatomyositis: a case report and literature review
830	24726020	No	Multicenter Study	2014	Epidemiology of invasive mold infections in lung transplant recipients
831	35049999	No	Review	2022	Fungal Infections Other Than Invasive Aspergillosis in COVID-19 Patients
832	21750627	No	Review	2011	Epidemiology and treatment approaches in management of invasive fungal infections
833	27177455	No	Retrospective study	2016	Pulmonary Fungal Diseases in Immunocompetent Hosts: A Single-Center Retrospective Analysis of 35 Subjects
834	30078525	No	Retrospective study	2018	Diagnosis of invasive fungal disease in hospitalized patients with chronic obstructive pulmonary disease
835	32192170	No	Research	2020	Nonocarbolines A-E, β-Carboline Antibiotics Produced by the Rare Actinobacterium Nonomuraea sp. from Indonesia
836	32297377	No	Review	2020	Burden of serious fungal infections in the Netherlands
837	30769292	No	Retrospective study	2019	Epidemiology and clinical outcomes of invasive mould infections in Indian intensive care units (FISF study)
838	22573292	No	Review	2012	Reversed halo sign on computed tomography: state-of-the-art review
839	35368449	No	Not infection of mucormycosis	2022	Time versus tissue: Timely identification of Scedosporium Rhinosinusitis in a post-COVID-19 case by MALDI-TOF MS leading to successful management
840	30941906	No	Clinical Trial	2019	Cell-free DNA next-generation sequencing successfully detects infectious pathogens in pediatric oncology and hematopoietic stem cell transplant patients at risk for invasive fungal disease
841	37781359	No	Not infection of mucormycosis	2023	Case Report: Non-negligible Epstein-Barr virus-associated posttransplant lymphoproliferative disorders in a lung transplant recipient
842	28355466	No	Review	2017	Invasive mould infections in the ICU setting: complexities and solutions
843	25914797	No	Retrospective study	2015	The Prevalence of fungal infections in children with hematologic malignancy in Ali-Asghar Children Hospital between 2005 and 2010
844	35443380	No	Retrospective study	2022	Diabetes and Covid Associated Mucormucormycosis-A Cross Sectional Study in Kilpauk Medical College
845	34189490	No	Review	2021	Invasive mould disease in fatal COVID-19: a systematic review of autopsies
846	34790588	No	Clinical Trial	2021	Prevalence of Fungal and Bacterial Co-Infection in Pulmonary Fungal Infections: A Metagenomic Next Generation Sequencing-Based Study
847	26195554	No	Research	2015	The Legionella pneumophila Siderophore Legiobactin Is a Polycarboxylate That Is Identical in Structure to Rhizoferrin
848	25131368	No	Comparative Study	2015	[Pneumonectomy for benign disease: indication and factors affecting the postoperative course]
849	28083768	No	Retrospective study	2017	Invasive fungal tracheobronchitis in mechanically ventilated critically ill patients: underlying conditions, diagnosis, and outcomes
850	24129628	No	Retrospective study	2013	Feasibility and outcome of CT-guided lung biopsy in patients with hematological diseases and suspected fungal pneumonia
851	32636417	No	Research	2020	Jawsamycin exhibits in vivo antifungal properties by inhibiting Spt14/Gpi3-mediated biosynthesis of glycosylphosphatidylinositol
852	26201384	No	Retrospective study	2015	The role of fungal sensitisation in clinical presentation in patients with chronic obstructive pulmonary disease
853	34366040	No	Not infection of mucormycosis	2021	A 66-Year-Old Woman With Progressive Dyspnea and Obstructive Pneumonia
854	32386603	No	Review	2019	Detection of the 'Big Five' mold killers of humans: Aspergillus, Fusarium, Lomentospora, Scedosporium and Mucormycetes
855	32188202	No	Research	2017	Methanolic extract from Lespedeza bicolor: potential candidates for natural antioxidant and anticancer agent
856	34319959	Yes	/	2022	Invasive Fungal Infection in COVID-19-Recovered Patient Detected on 18F-FDG-Labeled Leukocytes PET/CT Scan
857	32474535	No	Retrospective study	2020	Spectrum of pulmonary fungal pathogens, associated risk factors, and anti-fungal susceptibility pattern among persons with presumptive tuberculosis at Gombe, Nigeria
858	32288711	No	Not in English	2018	[Eosinophilia in pulmonary infections]
859	26449507	No	Retrospective study	2015	Burden of fungal infections in Qatar
860	35872628	No	Retrospective study	2022	Predictors of post COVID complications in patients admitted with moderate to severe COVID symptoms: A single center, prospective, observational study
861	36135649	No	Not infection of mucormycosis	2022	Candida glabrata Empyema Thoracis-A Post-COVID-19 Complication
862	34777798	No	Retrospective study	2021	Post COVID-19 pulmonary complications; a single center experience
863	24861577	No	Retrospective study	2014	Breakthrough invasive fungal disease in patients receiving posaconazole primary prophylaxis: a 4-year study
864	29449166	No	Retrospective study	2020	Clinical characteristics and treatment outcomes of pulmonary invasive fungal infection among adult patients with hematological malignancy in a medical centre in Taiwan, 2008-2013
865	35448646	No	Review	2022	Invasive Respiratory Fungal Infections in COVID-19 Critically Ill Patients
866	35005301	No	Review	2022	COVID-19 associated pulmonary aspergillosis (CAPA): An added potential burden on India's pre-existing fungal superinfection
867	26449510	No	Retrospective study	2015	Burden of serious fungal infections in Tanzania
868	36270216	No	Retrospective study	2023	The estimated burden of fungal diseases in Mali
869	32576098	No	Not infection of mucormycosis	2020	Successful treatment of disseminated granulomatous aspergillosis in an apparently immunocompetent host
870	21409736	No	Animal case	2011	Systemic mycosis caused by Trichophyton spp. in an olive ridley sea turtle (Lepidochelys olivacea): an immunohistochemical study
871	23591042	No	Review	2013	Black pleural effusion
872	36909036	No	Not pulmonary mucormycosis	2023	Physiotherapy Management for Surgical Defect of Operated Mucormycotic Osteomyelitis of Maxilla: Post COVID-19
873	21673574	No	Review	2011	Imaging studies for diagnosing invasive fungal pneumonia in immunocompromised patients
874	37798405	No	Review	2023	Invasive fungal infection in ANCA-associated vasculitis: Between the Devil and Deep blue sea. Case series and review of the literature
875	37729658	No	Review	2023	Duration of antifungal treatment in mold infection: when is enough?
876	34751180	No	Review	2021	Diagnosis of invasive fungal disease in coronavirus disease 2019: approaches and pitfalls
877	32034433	No	Review	2020	Diagnosis of severe respiratory infections in immunocompromised patients
878	34540490	No	Not infection of mucormycosis	2021	Disseminated Histoplasmosis in an Immunocompetent Patient After COVID-19 Pneumonia
879	33312613	No	Review	2020	Investigation of fungal contamination in indoor air and on surfaces of traditional public baths in a historical city
880	36284285	No	Retrospective study	2022	Serological evidence of chronic pulmonary Aspergillosis in tuberculosis patients in Kenya
881	36345368	No	Review	2022	When to Initiate Antifungal Treatment in COVID-19 Patients with Secondary Fungal Co-infection
882	35794945	No	Retrospective study	2022	Clinical Characteristics, Health Care Utilization, and Outcomes Among Patients in a Pilot Surveillance System for Invasive Mold Disease-Georgia, United States, 2017-2019
883	35134980	No	Retrospective study	2022	Clinical characteristics and outcome of invasive fungal sinusitis in children with hematological malignancies
884	29743785	No	Retrospective study	2018	Effect of Organic Dust Exposure on Pulmonary Functions in Workers of Vegetable Market with Special Reference to its Microbial ContentEffect of Organic Dust Exposure on Pulmonary Functions in Workers of Vegetable Market with Special Reference to its Microbial Content
885	32844161	No	Retrospective study	2020	Histopathological findings and viral tropism in UK patients with severe fatal COVID-19: a post-mortem study
886	35628715	No	Review	2022	Pulmonary and Extrapulmonary Manifestations of Fungal Infections Misdiagnosed as Tuberculosis: The Need for Prompt Diagnosis and Management
887	26449513	No	Retrospective study	2015	Burden of serious fungal infections in Ukraine
888	29494484	No	Retrospective study	2018	The Burden of Fungal Diseases in Romania
889	35440826	No	Not infection of mucormycosis	2022	COVID-19 Associated Vertebral Osteomyelitis Caused by Aspergillus Species-A Case Series
890	34490551	No	Review	2021	Fungal Genomics in Respiratory Medicine: What, How and When?
891	31083531	No	Retrospective study	2019	Estimated Burden of Serious Fungal Infections in Ghana
892	21546558	No	Review	2011	Gastrointestinal basidiobolomycosis in children: an overlooked emerging infection?
893	30636363	No	Not infection of mucormycosis	2019	Therapeutic drug concentrations of isavuconazole following the administration of isavuconazonium sulfate capsules via gastro-jejunum tube: A case report
894	23282550	No	Review	2012	[Prophylaxis against fungal infections in solid organ and hematopoietic stem cells transplantation]
895	19921239	No	Retrospective study	2010	Exposure to poultry dust and health effects in poultry workers: impact of mould and mite allergens
896	28702763	No	Review	2017	Pharmacokinetics of antifungal drugs: practical implications for optimized treatment of patients
897	27703022	No	Retrospective study	2017	Epidemiological features of invasive mold infections among solid organ transplant recipients: PATH Alliance® registry analysis
898	34149402	No	Retrospective study	2021	Continuous Complete Remission in Two Patients with Acute Lymphoblastic Leukemia and Severe Fungal Infection Following Short-Term, Dose-Reduced Chemotherapy
899	24043490	No	Multicenter Study	2013	Fungal infection mimicking pulmonary malignancy: clinical and radiological characteristics
900	32030166	No	Not infection of mucormycosis	2019	Relationship between environmental Fungi and changes in lung function indices of new referral allergic patients in Ahvaz city under normal and dust conditions
901	29627936	No	Retrospective study	2018	Invasive fungal infections associated with prior respiratory viral infections in immunocompromised hosts
902	20636432	No	Retrospective study	2011	Diagnostic contribution of positron emission tomography with [18F]fluorodeoxyglucose for invasive fungal infections
903	30383975	No	Retrospective study	2019	Genetic Diversity Among Candida albicans Isolated from Humans and Cattle with Respiratory Distress in Egypt
904	37792959	No	Research	2023	A protein-free vaccine stimulates innate immunity and protects against nosocomial pathogens
905	31846989	No	Retrospective study	2019	Clinical spectrum and outcome of hospitalized patients with invasive fungal infections: a prospective study from a medical ward/intensive care unit of a teaching hospital in North India
906	36267488	No	Not infection of mucormycosis	2022	Wave of Invasive Fungal Disease on the Shores of COVID-19: A Case Series of COVID-19 Associated Rhino-Orbital Fungal Rhinosinusitis and Literature Review
907	36809121	No	Not infection of mucormycosis	2023	Metagenomic Next-Generation Sequencing of Plasma for Diagnosis of COVID-19-Associated Pulmonary Aspergillosis
908	26470865	No	Retrospective study	2015	Utility of frozen section analysis for fungal organisms in soft tissue wound debridement margin determination
909	32404321	No	Not infection of mucormycosis	2020	Optimal management of acute kidney injury in critically ill patients with invasive fungal infections being treated with liposomal amphotericin B
910	22320199	No	Retrospective study	2012	Trends in the prevalence of invasive fungal infections from an analysis of annual records of autopsy cases of Toho University
911	25236826	No	Review	2014	Burden of serious fungal infection in Nigeria
912	33105672	No	Review	2020	Fosmanogepix: A Review of the First-in-Class Broad Spectrum Agent for the Treatment of Invasive Fungal Infections
913	24936595	No	Not infection of mucormycosis	2014	First detection of TR46/Y121F/T289A and TR34/L98H alterations in Aspergillus fumigatus isolates from azole-naive patients in Denmark despite negative findings in the environmentFirst detection of TR46/Y121F/T289A and TR34/L98H alterations in Aspergillus fumigatus isolates from azole-naive patients in Denmark despite negative findings in the environment
914	28658765	No	Retrospective study	2017	Prevalence of Lung Lesions at Autopsy: A Histopathological Study
915	23954943	No	Retrospective study	2013	Studies on drug metabolism by fungi colonizing decomposing human cadavers. Part I: DNA sequence-based identification of fungi isolated from postmortem material
916	34293050	No	Review	2021	Aiming for a bull's-eye: Targeting antifungals to fungi with dectin-decorated liposomes
917	23369047	No	Review	2013	Serum galactomannan assay for the diagnosis of invasive aspergillosis in children with haematological malignancies
918	37597093	No	Review	2023	Nanotechnology-based fungal detection and treatment: current status and future perspective
919	20007135	No	Comparative Study	2010	Prophylaxis of invasive aspergillosis with voriconazole or caspofungin during building work in patients with acute leukemia
920	28161741	No	Retrospective study	2017	Serious fungal infections in Pakistan
921	36589484	No	Retrospective study	2022	Burden of Serious Fungal Infections in India
922	24150958	No	Retrospective study	2014	SIMIFF study: Italian fungal registry of mold infections in hematological and non-hematological patients
923	28156016	No	Not infection of mucormycosis	2018	Severe pneumonia associated with ibrutinib monotherapy for CLL and lymphoma
924	31426392	No	Retrospective study	2019	Estimated Burden of Fungal Infections in Namibia
925	35409351	No	Research	2022	Microbial Transformation of Yakuchinone A and Cytotoxicity Evaluation of Its Metabolites
926	27601844	No	Research	2016	New Phytochemical Constituent and Bioactivities of Horwoodia dicksoniae and Rumex cyprius
927	37844548	No	Comparative Study	2023	Inhaler Steroid Use Changes Oral and Airway Bacterial and Fungal Microbiome Profile in Asthma Patients
928	24045934	No	Comparative Study	2013	Use of mycological, nested PCR, and real-time PCR methods on BAL fluids for detection of Aspergillus fumigatus and A. flavus in solid organ transplant recipients
929	23432974	No	Retrospective study	2013	Epidemiology, outcomes, and mortality predictors of invasive mold infections among transplant recipients: a 10-year, single-center experience
930	37228424	No	Retrospective study	2023	A Case Series of Persistent SARS-CoV-2 Infection in Immunocompromised Pediatric Patients
931	36564981	No	Retrospective study	2023	Updated estimation of the burden of fungal disease in Vietnam
932	35448645	No	Retrospective study	2022	Estimated Incidence and Prevalence of Serious Fungal Infections in Morocco
933	27749571	Yes	/	2016	Fatal systemic adenoviral infection superimposed on pulmonary mucormycosis in a child with acute leukemia: A case report
934	23965877	No	Not in English	2013	[Invasive fungal infections in the pediatric intensive care unit: a clinical analysis of 38 cases]
935	31576498	No	Review	2019	Invasive mould infections in solid organ transplant patients: modifiers and indicators of disease and treatment response
936	23111539	No	Retrospective study	2012	Epidemiology and treatment outcome of invasive fungal infections in patients with hematological malignancies
937	20218876	No	Multicenter Study	2010	Invasive fungal infections among organ transplant recipients: results of the Transplant-Associated Infection Surveillance Network (TRANSNET)
938	29466284	No	Retrospective study	2018	An Estimate of the Burden of Fungal Disease in Norway
939	24138328	No	Retrospective study	2014	Invasive fungal infections in lymphoproliferative disorders: a monocentric retrospective experience
940	35679709	No	Retrospective study	2022	Development and application of amphotericin B immunoassay for pharmacokinetic studies and therapeutic drug monitoring in critically ill patients
941	35411641	No	Research	2022	Development of fluorinated nicotinonitriles and fused candidates as antimicrobial, antibiofilm, and enzyme inhibitors
942	36443967	No	Review	2023	Nascent Nanoformulations as an Insight into the Limitations of the Conventional Systemic Antifungal Therapies
943	37540148	No	Animal research	2023	CAUSES AND TRENDS OF HARBOR SEAL (PHOCA VITULINA) MORTALITY ALONG THE BRITISH COLUMBIA COAST, CANADA, 2012-2020
944	37957771	No	Animal research	2023	Sensitization to avian and fungal proteins in different work environments
945	28220322	No	Retrospective study	2017	Serious fungal infections in the Philippines
946	26152371	No	Retrospective study	2015	Epidemiology and outcomes of patients with invasive mould infections: a retrospective observational study from a single centre (2005-2009)
947	36852004	No	Review	2023	The Impact of Corticosteroids on the Outcome of Fungal Disease: a Systematic Review and Meta-analysis
948	35873392	No	Retrospective study	2022	Immunohistochemical expression of angiotensin-converting enzyme 2 in superficial and deep maxillofacial tissues: A cross-sectional study
949	33259981	No	Review	2020	Estimates of serious fungal infection burden in Côte d'Ivoire and country health profile
950	27563242	No	Research	2016	Decreased Pseudomonas aeruginosa biofilm formation on nanomodified endotracheal tubes: a dynamic lung model
951	31536801	No	Research	2019	Characterization of virulence factors, antifungal resistance with ERG-11 gene among Candida species isolated from pulmonary samples
952	30958538	No	Retrospective study	2020	Isavuconazole Prophylaxis in Patients With Hematologic Malignancies and Hematopoietic Cell Transplant Recipients
953	27742285	No	Retrospective study	2016	Invasive Fungal Disease in Renal Transplant Recipients at a Brazilian Center: Local Epidemiology Matters
954	29883443	No	Retrospective study	2018	Epidemiology and risk factors for invasive fungal infections during induction chemotherapy for newly diagnosed acute myeloid leukemia: A retrospective cohort study
955	28223388	No	Research	2017	In Vitro and In Vivo Antifungal Profile of a Novel and Long-Acting Inhaled Azole, PC945, on Aspergillus fumigatus Infection
956	29439966	No	Research	2018	In Vitro and In Vivo Efficacy of a Novel and Long-Acting Fungicidal Azole, PC1244, on Aspergillus fumigatus Infection
957	31704777	No	Research	2020	Novel phenotypes observed in patients with ETV6-linked leukaemia/familial thrombocytopenia syndrome and a biallelic ARID5B risk allele as leukaemogenic cofactor
958	32898264	No	Review	2021	Future challenges and chances in the diagnosis and management of invasive mould infections in cancer patients
959	36836281	No	Multicenter Study	2023	Comparing the Real-World Use of Isavuconazole to Other Anti-Fungal Therapy for Invasive Fungal Infections in Patients with and without Underlying Disparities: A Multi-Center Retrospective Study
960	25681957	No	Retrospective study	2015	Epidemiology of filamentous fungal infections in burned patients: A French retrospective study
961	33150502	No	Retrospective study	2021	Infections in Patients with Chronic Granulomatous Disease Treated with Tumor Necrosis Factor Alpha Blockers for Inflammatory Complications
962	35071052	No	Retrospective study	2022	Management of Invasive Fungal Infections in Patients Undergoing Allogeneic Hematopoietic Stem Cell Transplantation: The Turin Experience
963	35009052	No	Retrospective study	2021	Evaluation of Antimicrobial and Anticancer Activities of Selected Medicinal Plants of Himalayas, Pakistan
964	37396304	No	Retrospective study	2023	Clinical application value of metagenomic second-generation sequencing technology in hematologic diseases with and without transplantation
965	37986859	No	Retrospective study	2023	Universal Digital High Resolution Melt for the detection of pulmonary mold infections
966	35821741	No	Not pulmonary mucormycosis	2022	Intraventricular CNS aspergillosis in a patient with prior history of COVID-19: Case report and review of literature
967	34153502	No	Retrospective study	2021	Allogenic Hematopoietic Stem Cell Transplantation Is Feasible in Pediatric Patients with an Active or Recently Diagnosed Invasive Fungal Infection
968	35617736	No	Not pulmonary mucormycosis	2022	Unique way of chest wall reconstruction using Integra Dermal Regeneration Template (IDRT) in a patient with post traumatic mucormycosis: A case report
969	31762083	No	Retrospective study	2020	Characteristics and risk factors for mortality of invasive non-Aspergillus mould infections in patients with haematologic diseases: A single-centre 7-year cohort study
970	27893645	No	Retrospective study	2017	Preperitoneal pelvic packing reduces mortality in patients with life-threatening hemorrhage due to unstable pelvic fractures
971	35171022	No	Retrospective study	2022	Safety and Effectiveness of Isavuconazole Treatment for Fungal Infections in Solid Organ Transplant Recipients (ISASOT Study)
972	37354471	No	Retrospective study	2023	Post-COVID Syndrome: The Stranger Ghost of Culprit COVID-19
973	36277532	No	Not pulmonary mucormycosis	2022	Fusariosis: An Invasive Fungal Disease in a Neutropenic Patient With Acute Myeloid Leukemia
974	34843666	No	Retrospective study	2022	Fungal infections in mechanically ventilated patients with COVID-19 during the first wave: the French multicentre MYCOVID study
