# Supplementary material for: Oral Isavuconazole Combined with Nebulized Inhalation and Bronchoscopic Administration of Amphotericin B for the Treatment of Pulmonary Mucormycosis: A Case Report and Literature Review
Source: J Fungi (Basel). 2024 May 29;10(6):388. doi: 10.3390/jof10060388 (PMC11204425; doi:10.3390/jof10060388)
Supplement: Supplementary file 1 [file jof-10-00388-s001.zip › Supplemental Table S2.xlsx]

## Sheet: Sheet1
Table S2. The detailed information of 297 reported patients
Corresponding literature number in Table S1	PMID	Author	Sex	Age	Pathogen	Medical history (risk factors)	Infectious region	Clinical presentation	Chest CT image	Diagnosis method	Treatment	Toal Time	Drug side effects	Outcome	Other details
6	33951358	Mejia Buritica L et al.	Female	51	Rhizopus	acute lymphoblastic leukemia (ALL), received bone marrow transplantation 3 months previously, treated with cyclosporine and glucocorticoids	lung	left pleuritic pain	ground-glass opacity surrounded by a denser ring of consolidation (reversed halo sign)	BALF culture	liposomal amphotericin B (L-AmB)	Not mention	No	Died	No
19	33544266	Garg D et al.	Male	55	Rhizopus microsporus	Diabetes and end-stage kidney disease	lung	fever, dry cough, and progressive breathlessness	a thick-walled cavity in the right upper lobe	molecular identification (MALDI-TOF)	L-AmB	79 days	No	Live	COVID-19 associated mucormycosis (CAM)
22	37532541	Kurahara Y et al.	Male	75	Cunninghamella bertholletiae	NA	lung	4-year history of hemoptysis	cavity in the left upper lobe and irregular pleural thickening in the right thoracic cavity	the culture of suptum, sequences of both the internal transcribed spacer and 28S rDNA	L-AmB changed to Itraconazole	3 weeks	L-AmB: hypokalemia	Live	No
25	37546065	Yong JY et al.	Male	56	NA	acquired immunodeficiency syndrome (AIDS), chronic obstructive pulmonary disease(COPD), hepatitis C, took prednisolone	lung	fever, productive cough, and shortness of breath	bilateral reticular shadowing seen over bilateral lung bases	Biopsy	intravenous (IV) isavuconazole	Not mention	No	Died	No
28	35387926	Seto K et al.	Male	42	Rhizopus	Diabetes	lung	fever	pneumonia of the left upper lobe, inflammatory invasion to the left main pulmonary artery and chest wall	Biopsied tissue culture	L-AmB and micafungin, oral posaconazole, left pneumonectomy	3 weeks	renal dysfunction (changed to posaconazole)	Live	No
29	28209649	Mani RK et al.	Female	70	Mucor spp.	asthma and diabetes mellitus	lung	respiratory failure	patchy infiltrates on the right lung along with right hilar and upper lobe masses suggestive of malignancy	Biopsy	L-AmB	Not mention	No	Not mention	No
31	35799994	Sharma L et al.	Male	72	NA	right-sided Cerebro-vascular Accident (CVA)	lung	breathlessness	NA	Autopsy	NA	Not mention	No	Died	coinfection with COVID-19
34	33626876	Saldanha R et al.	Female	45	NA	Diabetes	lung	cough, fever and breathlessness	a large PAA(pulmonary artery aneurysm) of size 5.5 cmarising from the right lower lobe pulmonary artery	Biopsy	amphotericin B	Not mention	renal dysfunction	Died	No
38	35733728	Gherlan GS et al.	Male	61	NA	hypertension, smoking and occasional alcohol abuse,	lung	asthenia, myalgia and diarrhea of recent onset	bilateral basal ground-glass opacities and consolidations	Careful microscopic analysis	pneumonectomy and L-AmB	33 days	No	Live	coinfection with COVID-19
44	30756000	Koushiappi E et al.	Male	76	Rhizomucor	hypertension, diabetes mellitus type 2, atrial flutter and COPD	lung	worsening dyspnoea, productive cough with yellowish-brown sputum and haemoptysis	multiple cavities, especially in the left lower lobe, and a left-sided pleural effusion	Sputum and bronchial washing cultures	Amphotericin B	Not mention	No	Died	No
46	33282040	Halvorson TS et al.(Case 2)	Male	67	NA	kidney transplant	lung, kidney	right middle lobe pneumonia	NA	tissue culture of the right lower lobe of the lung, autopsy	Amphotericin B	Not mention	No	Died	No
49	29404149	Yamin HS et al.	Male	21	NA	Diabetes 1	lung	purulent yellowish sputum on coughing, feverish sensation, chest pain, anorexia, and weight loss	consolidations in LLL (mainly L9) and RLL (mainly R6)	Biopsy and histology	dual antifungal therapy with amphotericin B and posaconazole,oral posaconazole (6months) pneumonectomy(L9,10)	6.5 months	No	Live	No
50	32851327	Guo S et al.	Male	2	Rhizopus	Diabetes	Not mention	Fever, Cough	Consolidation, Nodules Cavities	BALF culture	L-AmB	Not known	No	Live	No
			Female	13	NA	Diabetes	Not mention	Fever, Cough	Consolidation, Cavities	BALF smear	combination therapy with L-AmB and posaconazole	Not known	No	Live	No
			Female	13	NA	Diabetes	Not mention	Fever, Cough, hemoptysis, wheeze	Consolidation, Cavities, Spherical lesions, Pseudoaneurysm, Hemorrhage, Reversed halo sign	Biopsy from lobectomy	combination therapy with L-AmB and posaconazole, lobectomy	Not known	No	Live	No
			Female	2	NA	Malignant hematonosis, volivonazole therapy	Not mention	Fever, Cough, chest pain, dyspnea	Consolidation, Hydropneumothorax	Biopsy	combination therapy with L-AmB and posaconazole	Not known	No	Live	No
55	34936060	Pruthi H et al.	Male	59	Mucor spp.	Diabetes	lung	fever, dry cough, and sore throat	right hydropneumothorax with a thick-walled cavity in the right lower lobe, a pseudoaneurysm from a branch of the right descending pulmonary artery (RDPA)	molecular identification	L-AmB，right lower lobectomy	3.5 months	No	Live	coinfection with COVID-19
			Male	60	Rhizopus arrhizus	Diabetes, hypertension and CLD	lung	hemoptysis	Right LL cavity and right sided pleural effusion	molecular identification	L-AmB and DSA embolization	Not mention	No	Died
			Female	55	NA	Diabetes	lung	hemoptysis	Right UL cavity with central GGO (RHS) Mosaic pattern	Biopsy	L-AmB	Not mention	No	Died
			Male	57	Rhizopus homothallicus and Rhizopus microsporus	Diabetes, hypertension	lung	NA	Left UL and left LL consolidation, and cavity	BALF culture	C-AmB	Not mention	No	Died
			Male	62	Rhizopus arrhizus	Diabetes, hypertension and coronary artery disease	lung	hemoptysis	Left UL nodule, and left LL thick-walled cavity	molecular identification	L-AmB and Pneumonectomy	Not mention	No	Died
60	29042980	Luo Z et al.	Male	64	Mucor	diabetes mellitus and chronic bronchitis	lung	low-grade fever and productive cough	flocculant shadowing in the right lower and in the left lower lobe, and macular lesions in right lower lobe	mucus culture	Amphotericin B	2.5 months	No	Live	No
61	32775204	Irshad M et al.	Male	55	Syncephalastrum	Acute Myeloid Leukemia	lung	dyspnea,fever, and scanty sputum	bilateral infiltrates	sputum culture	deoxycholate amphotericin B	Not mention	renal dysfunction	Died	No
			Male	73		COPD,on tablet prednisolone	lung	shortness of breath	infiltrates and cavity formation	sputum culture	deoxycholate amphotericin B	3 months	No	Live	No
62	36381055	Akbarieh S et al.	Female	52	NA	diabetes and hypothyroidism	lung	cough, hemoptysis, fever, and chills	hydatid cyst	Biopsy	thoracotomy and resection of the left lower lung cyst, L-AmB (4 weeks), itraconazole (po 6 weeks)	2.5 months	No	Live	coinfection with hydatid cyst
65	31720429	O JZ et al.	Female	56	NA	type 2 diabetes (DM2)	lung	localized pleuritic chest pain	right alveolar infiltrate at the base and presence of ipsilateral nodules	molecular identification (PCR)	Amphotericin B deoxycholate (IV), right lung lobe lobectomy	1 months	renal dysfunction and electrolyte imbalance (hypokalemia and hypomagnesemia)	Live	coinfection with tuberculosis
66	29560305	Persichino JG et al.	Male	58	R. arrhizus	NA	lung	unresponsive	bilateral ground-glass opacities and infiltrates that were more extensive in the right lung	BALF culture	voriconazole and L-AmB (IV)	Not mention	No	Died	coinfection with aspergillosis in a decompensated cirrhotic patient
67	31341773	Gologorsky RC et al.	Male	15	Rhizopus	type 2 diabetes (DM2)	lung	a productive cough	a large right-sided hydropneumothorax, a segmental pulmonary artery thrombus	Biopsied tissue culture	L-AmB, three debridements including extended pleurectomy and Clagett procedure	2 months	No	Live	No
77	34262833	Ukoha CD Jr et al.	Male	57	Rhizopus	diabetes mellitus, hypertension, kidney transplant (currently on immunosuppressive agents), a remote history of tuberculosis in 2000, coronary artery disease	lung	persistent left-side chest pain	pneumonic infiltrate with trace pleural fluids in the left lower lobe and posterior portions of the left upper lobe, small mediastinal lymph nodes	Biopsied tissue culture	L-AmB	Not mention	No	Died	No
84	35468738	Shi X et al.	Male	48	NA	diabetic ketoacidosis	lung, spondylitis	upper back pain	infammation of the right lung	Biopsy to culture and histopathology	posterior thoracic abscess debridement, spinal canal decompression and pedicle screw fxation, L-AmB and posaconazole	2 months	No	Died	No
90	33240790	Novais AG et al.	Male	43	Rhyzomucor	ocular myasthenia gravis(OMG), oral prednisolone (50 mg/day), diabetes	lung	cough and shortness of breath	roughly rounded pneumonia located in the upper lobe of the left lung	Pan-fungal quantitative RT-PCR	Amphotericin B	Not mention	No	Died	No
98	35228889	Banimostafavi ES et al.	Male	62	NA	diabetes mellitus, hypertension, dyslipidaemia and ischaemic heart disease	lung	chronic cough with sputum for 2 months	a right mediastinal shift due to a tumour‐like large mass of necrosis invading the mediastinum and into the left bronchus	Biopsied tissue culture	L-AmB	1.5 months	No	Live	No
100	34775981	Yuan F et al.	Male	26	Rhizopus microsporus	uncontrolled diabetes, work as a carpenter exposes him to a wide range of fungal spores	lung	low-grade fever, cough, expectoration, and stethalgia	multiple cavitary lesions in both lungs	molecular identification	posaconazole oral suspension	6 months	No	Live	No
103	34522421	Ravindra CM et al.	Male	70	Mucor	had received anti-tuberculosis treatment 10 years prior to presentation for five months	lung	haemoptysis and intermittent fever	an intra-cavitary mass surrounded by a crescent of air (air crescent sign) in the thick-walled cavity of the right upper lobe	Biopsy to histopathology	upper and middle lobectomy, L-AmB	21 days	No	Live	coinfection with aspergillosis
			Male	65	NA	chronic smoker, alcoholic	lung	cough associated with blackish mucoid expectoration and haemoptysis	right upper lobe central ground-glass opacity surrounded by a ring of consolidation (reverse halo sign) along with a cavitating consolidation involving the right upper and middle lobes	Biopsy	L-AmB	Not known	No	Live
104	33024610	Mempin R et al.	Male	65	Mucor	autoimmune hepatitis, hypertension, hyperlipidemia, and benign prostatic hypertrophy, diffuse large B-cell lymphoma, take prednisolone	lung	NA	a new air fluid level within the cavitary lesion in the left lower lobe posterior basal segment	BALF to Cytologic findings	isavuconazonium, embolization of pulmonary artery pseudoaneurysm (PAP)	Not mention	No	Died	No
106	34606036	Kharbanda R et al.	Female	20	Rhizopus microsporus	diagnosed SLE in hospital and received methylprednisolone (MPS)	lung	low-grade fever, oral ulcers, alopecia, inflammatory polyarthralgia of small joints of hand, anaemia, and pedal oedema	mass-like consolidation in the right lower lobe with central ground glass opacities intermingled with small cavities and intersecting reticular strands suggestive of Bird’s nest sign	BALF to histopathology	AmB, oral posaconazole	0.5 months	No	Live	SLE with Lupus nephritis and neuropsychiatric lupus was made
107	37229281	Assal HH et al.	Male	35	NA	Diabetes	lung	hoarseness of voice and dry irritating cough	left total lung collapse	Biopsy to culture and histopathology	liposomal amphotericin B (4 weeks), posaconazole (2 weeks), left carinal sleeve pneumonectomy	1.5 months	No	Live	No
109	27123061	Wang XM et al.	Male	15	NA	T-cell acute lymphoblastic leukemia (T-ALL), T-cell acute lymphoblastic leukemia (T-ALL)	lung	fever	right upper lobe (RUL) infiltration	Biopsy and histology	amphotericin B	Not mention	No	Died	No
117	25736172	Rodríguez-Gutiérrez G et al.	Female	36	Syncephalastrum racemosum	non-Hodgkin lymphoma (NHL), once received seven cycles of chemotherapy	lung	fever, chills	left basal pneumonia signs compatible with an invasive mold infection	molecular identification (PCR)	amphotericin B (IV) and intermittent oral itraconazole, caspofungin, and voriconazole (po)	10.5 months	No	Died	No
121	30148059	Leo F et al.	Male	74	Lichtheimia	12-year-history of glucocorticoid use for an autoinflammatory fever syndrome classified as Adult Onset Sill´s Disease (AOSD)	trachea, laryngx and lung	persistent cough, hemoptysis, chest pain, hoarseness and weight loss (5 kg in 2 months)	left upper lobe consolidation, small cavitary lesions in the right upper lobe and irregularities of the posterior tracheal wall	molecular identification (PCR)	L-AmB, Oral posaconazole	Not mention	increased serum creatinine level and hypokalemia	Died	No
122	35259803	Mehta RM et al.	Female	60	NA	Diabetes, COVID-19 infection 35 days ago treated with prolonged corticosteroids	lung	NA	a right lower lobe (RLL) and left upper lobe dense consolidation	Biopsy	L-AmB	48h	No	Died	coinfection with COVID-19
			Male	70	Rhizopus delemar	chronic kidney disease (CKD), COVID-19, treated with intravenous steroids	lung	respiratory failure	LUZ/LMZ dense consolidation	molecular identification (PCR)	NA	Not mention	No	Died	coinfection with aspergillosis and COVID-19
			Male	67	Mucor spp.	Diabetes, COVID-19, treated with intravenous steroids	lung	worsening respiratory distress	bilateral lower zone patchy opacities	BALF culture	NA	Not mention	No	Died	coinfection with aspergillosis and COVID-19
			Female	46	Rhizopus oryzae	Diabetes, COVID-19, treated with intravenous steroids	lung	respiratory failure	left lung collapse	Pan-fungal quantitative RT-PCR	L-AmB	48h	No	Died	No
			Male	63	NA	Diabetes, COVID-19	lung	a left tension pneumothorax	diffuse fibrosis and a left LL cavity with a fungal ball	Biopsy	L-AmB	Not known	No	Live	coinfection with aspergillosis and COVID-19
123	33842203	Johnson AK et al.	Male	79	Rhizopus arrhizus	Diabetes and hypertension	lung	fevers, rigors, dry cough, and worsening shortness of breath	moderate bilateral ground-glass opacities and infiltrates	BALF culture	L-AmB	Not known	No	Live	coinfection with aspergillosis and COVID-19
127	35186527	Rathna R et al.	Male	48	NA	recovered mild COVID-19 and treated with steroids and anticoagulants, Diabetes	lung	chest pain and cough of one-week	a left-sided pyopneumothorax	pleural fluid culture, biopsy	L-AmB, thoracotomy and debridement	Not known	No	Live	gastropleural fistula and pleurocutaneous fistula, coinfection with aspergillosis
128	37878971	Hu L et al.	Male	50	Rhizopus microspores	poorly controlled hypertension, type 2 diabetes, and prolonged use of corticosteroids for the treatment of his reiterative gouty arthritis	lung, kidney	frequent cough, sneezing, recurrent fever, and expectoration	bilateral patchy, cord-like high-density foci, and patchy ground glass shadows, with blurry edges and partial consolidation	Internal transcribed spacer (ITS) sequencing	L-AmB	Not mention	No	Died	No
137	28454572	Hirano T et al.	Male	74	Cunninghamella bertholletiae	asthma-COPD overlap underwent emergency surgery for a ruptured abdominal aortic aneurysm	lung, spleen, kidney, thyroid, heart	fever and worsening dyspnea	consolidation of the left upper lung	molecular identification (PCR)	L-AmB	39 days	No	Died	pulmonary mucormycosis with pulmonary eosinophilia, resulted in disseminated mucormycosis
140	35734675	Abu Asabeh E et al.	Male	46	NA	a renal transplant three months earlier, chronic kidney disease, systemic lupus erythematosus, a 30-pack- year smoking history	lung	shortness of breath	a large thick walled cavitary lung lesion with internal gas bubbles and fluids, measuring about 6.3*5.1*4.8 cm in the right lower lobe associated with adjacent ground glass opacities and minimal right plural and fissural effusion	BALF smear	L-AmB, oral posaconazole, posterolateral thoracotomy	20 days	No	Live	No
141	24669089	Sarkar S et al.	Male	70	NA	smoker for 4 decades	lung	high-grade fever for 2 weeks and episodes of hemoptysis	an irregular, well-demarcated nodule (32 H.U) measuring 2.3×1.6 cm seen at anterior segment of right upper lobe with few areas of rarefaction within the nodule	CT-guided fine needle aspiration cytology (FNAC) and true cut biopsy	L-AmB IV	2.5 months	No	Live	No
142	26185693	Hung HC et al.	Female	40	Rhizopus	SLE, received rituximab target therapy	lung	fever, chills, and shortness of breath	a minimal amount of pleural effusion and poorly defined nodular, cavitary opacities and ground-glass opacities in both lower lungs	BALF culture	NA	Not mention	No	Died	No
143	24925144	Kutlu M et al.	Male	52	Lichtheimia ramosa	HIV, antiretroviral therapy	lung	fever, chills, fatigue, cough, and yellow sputum	diffuse peribronchovascular nodular consolidation in both the lung parenchyma and the areas of ground-glass attenuation on the left upper lobe	molecular identification (PCR)	Amphotericin B deoxycholate changed to L-AmB	20 days	allergic reaction	Died	No
144	36583799	Gupta P et al.	Male	36	Lichtheimia spp	post-renal transplant and received triple immunosuppression comprising tacrolimus, mycophenolate mofetil (MMF) and prednisolone since then	lung	intermittent fever, associated with chills and rigors	areas of ground_x0002_glass opacities, patchy consolidation, interstitial thick_x0002_ening, and multiple random lung nodules, some with internal cavitation in bilateral lungs and mild bilateral pleural effusion	molecular identification (PCR)	L-AmB	Not mention	No	Died	coinfection with disseminated cryptococcosis
146	33249953	Shao W et al.	Female	56	NA	liver cirrhosis, acute myelogenous leukemia	lung	cough with expectoration	an obviously widened pulmonary artery, a thick-walled cavity with a septum in the left upper lung lobe, consolidation in the left lower lung lobe, and left pleural effusion	Biopsy	amphotericin B and posaconazole, left pneumonectomy	Not mention	No	Died	complicated by pulmonary arterial hypertension (PAH), the Westermark sign, and a bronchopleural fistula
156	27115610	Zimmerli S et al.	Female	46	NA	T-lymphoblastic lymphoma, treated with corticosteroids	lung	febrile and bilateral flank pain and left homonymous hemianopia	a 4-cm ring-shaped lesion with central ground glass attenuation in the right lower lobe of the lung	Biopsy to culture and histopathology	L-AmB (79 days), posaconazole (6 months)	8.5 months	No	Live	No
159	33846183	Kumar S et al.	Female	50	NA	NA	lung	blood in sputum in the past 1 month	consolidation and air bronchogram in the right middle lobe	BALF to histopathology	AmB IV, oral posaconazole	1.5 months	No	Live	immunocompetent
			Female	65		a previous treated case of pulmonary tuberculosis, 6 years ago	lung	breathlessness and haemoptysis	NA	BALF culture	NA	Not mention	No	Lost	No
163	35246058	Taweesuk A et al.	Female	64	Mucor spp.	hypertension, well-controlled asthma, and adenocarcinoma of the sigmoid colon stage 3, adjuvant chemotherapy (capecitabine and oxaliplatin)	lung,skin	fever, cough, and shortness of breath	new patchy infiltrations at the left lower lung field	Biopsy	L-AmB	3 days	No	Died	No
164	36046038	He GQ et al.	Female	3	Lichtheimia ramosa	B-cell acute lymphoblastic leukemia	lung	fever and a pale appearance	a negative result	metagenomic next-generation sequencing (mNGS)	AmB, posaconazole, surgical management involved the lower lobe of the left lung and pleura	6 months	No	Live	No
168	25624598	Aggarwal D et al.	Male	30	Lichtheimia corymbifera	poorly controlled diabetes, taken complete anti-tubercular treatment for pulmonary tuberculosis two years back	lung	right-sided chest pain, progressive shortness of breath, low-grade fever and productive cough	right-sided pneumothorax along with heterogenous opacity in left mid-zone	sputum culture	L-AmB IV	2 months	No	Live	coinfection with tuberculosis
169	32190545	Kakuwa T et al.	Male	85	Mucor sp.	gastric cancer 8 years prior, myelodysplastic syndrome, tuberculosis 6 months ago	lung	fever and left chest pain	tumor-like consolidation without enhancement expanding from the left lower lobe (abscess)	Autopsy to PCR	NA	Not mention	No	Died	No
170	37690896	Zhou Y et al.	Female	52	NA	uncontrolled diabetes	lung	cough and sputum, fever, and hemoptysis	bilateral lower lobe infectious lesions, special type of infection?	BALF culture	L-AmB	Not mention	No	Died	No
171	25391828	Non L et al.	Female	68	Rhizopus	refractory acute myelogenous leukaemia	lung	fever and dyspnoea	a new left lower lobe consolidation	Autopsy	NA	Not mention	No	Died	No
172	34218427	Hu ZM et al.	Female	51	Cunninghamella bertholletiae	familial diabetes, acute B-lymphocytic leukemia (B-ALL)	lung	fatigue and fever	a massive high-density shadow in the right superior lobe	Internal transcribed spacer (ITS) sequencing	amphotericin B deoxycholate (d-AmB)	8 months	No	Died	coinfection with aspergillosis
174	24299522	Vidovic A et al.	Male	52	Rhizopus oryzae	acute myeloblastic leukemia (AML)	lung	high fever	a persistence of consolidation of the larger part of upper right pulmonary lobe	BALF to histopathology	amphotericin B	5 months	No	Live	No
176	37274035	Guo XZ et al.	Male	43	Rhizopus	a house improvement worker with a long history of occupational dust exposure	lung	irritating cough	a mass in the left lower lobe	metagenomic next-generation sequencing (mNGS)	surgery	Not mention	No	Live	immunocompetent nondiabetic
177	35148597	Balta C	Female	37	NA	NA	lung	massive hemoptysis	thick-walled cavitations with air-fluid level in the right lower lobe	Biopsy	right lower lobectomy	Not mention	No	Live	immunocompetent
178	33906622	He J et al.	Male	32	Lichtheimia	NA	lung	cough, right chest pain, haemoptysis and fever	bilateral pulmonary embolism of the second pulmonary artery and its far branch, bilateral pleural effusion, and atelectasis of the lower lobe in the bilateral lungs	BALF culture	posaconazole (on the first day), amphotericin B (maintenance therapy)	Not mention	No	Live	No
180	37223060	Taneja J et al.	Male	54	NA	type 2 diabetes mellitus	lung	fever, cough with expectoration, occasional haemoptysis and right chest pain	a large area of consolidation with bronchiectasis, fibrosis and secondary cavitary changes showing air–fluid levels in the right lower lobe with intra- and interlobular septal thickening with ground glass haze giving a crazy paving pattern in the right lower lobes and a few patchy areas of consolidation in the right upper and middle lobe with minimal right pleural effusion	BALF to histopathology	posaconazole	Not mention	No	Died	No
181	35706727	Duarte M et al.	Male	49	NA	type 2 diabetes mellitus with several macro- and microvascular complications	lung	unconscious	bilateral pleural effusion, extensive parenchymal densification, and adjacent collapse of the inferior left lung lobe	BALF	isavuconazole	3 months	No	Live	coinfection with Influenza B virus
186	35280885	Zhang R et al.	Male	38	Rhizopus	NA	lung	cough, sputum, and chest pain	a mass in the right upper lobe of the lung involving the right clavicular region, axillary mediastinum, hilar lymph node, and chest wall	Biopsy	posaconazole oral suspension, AmB, right upper lobe lobectomy	6 months	renal dysfunction	Live	eosinophilia and elevated serum IgE
187	28528060	Afolayan O et al.	Male	57	NA	Diabetes, end-stage renal disease (ESRD) with use of hemodialysis, and a recent cerebrovascular accident	lung	cough and wheeze	a middle lobe mass with pleural effusion and mediastinal lymphade_x0002_nopathy	Biopsy	AmB IV, a middle lobectomy	1 months	No	Live	No
188	23814599	Lee JS et al.	Male	52	NA	COPD, hepatitis C and pulmonary tuberculosis had been treated for three-years medical care in 13 years ago	lung	roductive cough with yellowish sputum	three nodules in left lower lobe, a nodule in right lower lobe, and emphysema	Biopsy	AmB (1 week), oral posaconazole (3 months)	3 months	No	Live	immunocompetent
191	34401308	Yousaf M et al.	Male	65	Rhizopus	diabetes, isolated right abducent nerve palsy and chronic hepatitis C	lung	fever, cough and hemoptysis	extensive right upper lobe cystic and consolidatory changes with multiple enlarged mediastinal lymph nodes	BALF to histopathology	AmB, oral posaconazole, a right upper lobe lobectomy	1 months	No	Live	No
192	26744660	Ramachandran L et al.	Male	58	NA	diabetes	lung	fever, breathlessness, cough and haemoptysis	a large area of consolidation in the apical segment of right lower lobe	Biopsy	AmB	Not mention	No	Lost	Pulmonary artery aneurysm
193	37744631	Hamdar H et al.	Male	41	NA	type 2 diabetes (DM2)	lung	hemoptysis	CTPA revealed the presence of a pseudoaneurysm	Biopsy to histopathology	a right thoracotomy, L-AmB	Not known	No	Live	Pulmonary pseudoaneurysm (PAP), coinfection with COVID-19
195	31417073	Fadhel M et al.	Female	53	Cunninghamella bertholletiae	acute myeloid leukemia (AML) receiving bone marrow	lung	a neutropenic fever	2.1×2.5 cm spiculated mass in left posterior lung lobe and 2.2×1.4 cm mass in right upper lobe	Biopsy	L-AmB (IV), oral posaconazole (3 years)	3 years	No	Live	No
196	29670779	Mir I et al.	Male	61	NA	sarcoidosis, deep vein thrombosis, Lymphocytic Leukemia and Neutropenia	lung	fever and scant hemoptysis	a large mass-like consolidation in the right upper lobe	Biopsy	amphotericin B and right lung pneumonectomy	Not mention	No	Died	No
197	29391149	Mills SEA et al.	Male	60	Cunninghamella	ischemic cardiomyopathy, coronary artery disease, diabetes, and end stage renal disease	lung	NA	a 39mm well-circumscribed, cavitary mass in the posterior left upper lobe	Biopsy	isavuconazole, surgical resection	Not known	No	Live	coinfection with aspergillosis
204	36005264	Opara NU	Male	6	Rhizopus	chronic granulomatous disease (CGD)	lung, GI	dyspnea	a right pleural effusion	Biopsy	L-AmB	Not known	No	Live	No
205	35979585	Hanks J et al.	Female	31	Lichtheimia	inflammatory bowel disease, pregnant (G4P4)	lung	dyspnea	a large multi-loculated cavity in the right lung with multifocal peri-bronchial consolidations and bilateral ground-glass opacities	BALF culture	posaconazole, ECMO	1 years	No	Live	coinfection with COVID-19
209	37753499	Shahanikelaki M et al.	Female	60	NA	uncontrolled diabetes, a past breast cancer diagnosis, and a heavy smoking habit	lung	dysphonia, persistent cough, and expectoration	a cavitary lesion and a mass in the left lung, along with stenosis of the left main bronchus	molecular identification (PCR)	L-AmB	Not known	No	Live	coinfection with tuberculosis
210	31549146	Leung JH et al.	Male	46	NA	acute undifferentiated leukaemia 2, received allogenic stem cell transplantation	lung	persistent fevers and tachycardia	middle and lower lobe consolidation and right pleural effusion	Biopsy	thoracotomy	Not mention	No	Live	No
214	28580534	Compain F et al.	Female	42	Rhizopus homothallicus	type I diabetes mellitus, idiopathic dilated cardiomyopathy	lung	hemoptysis	multiple cavitary lesions of the left lung	Biopsy to ITS (molecular identification)	Radical left pneumonectomy, L-AmB (IV) and posaconazole	Not mention	No	Died	No
217	29188178	Point S et al.	Male	61	NA	automobile worker who had been exposed to asbestos	lung	hemoptysis	bi-basal condensation and infiltration of the left main bronchus	Biopsy and histology	L-AmB(2 months), L-AmB and caspofungin (IV) and posaconazole (oral) (1 months)	3 months	No	Not mention	coinfection with aspergillosis
218	31881411	Huang YQ et al.	Female	60	Rhizomucor pusillus	bipolar disorder and hypo_x005f_x0002_thyroidism, Acute liver failure (ALF)	lung, left maxillary sinus	fever, myalgia, non-productive cough and fatigue	a consolidation in the lingula with ground glass opacities	Autopsy	Nebulized amphotericin B (AmB)	Not mention	No	Died	coinfection with influenza B, immunocompetent
222	26029622	Gayathri Devi HJ et al.	Male	52	NA	diabetes, a chronic smoker with 20 pack years	lung	fever and cough, hoarsness of voice and haemoptysis	peribronchial lesion on left side with considerable narrowing of the left main bronchus with infiltrates in the lower lobe	BALF to histopathology	lipid complex Amphotericin B	2 weeks	No	Live	No
225	24587853	Patel A et al.	Female	45	Mucor	HIV-infection, renal transplantation	lung, brain	shortness of breath	a 4.7-cm–thick walled cavitary mass in the left upper lobe, with surrounding ground glass opacities, small nodular opacities in the right middle lobe, and patchy ground glass opacities bilaterally, enlarged mediastinal lymph nodes, and bilateral pleural effusions with left pleural thickening	Biopsy to histopathology	oral posaconazole 400 mg twice a day and intravenous caspofungin 50 mg daily	Not mention	No	Died	No
226	30039238	Pomorska A et al.	Female	7	Cunninghamella species	acute lymphoblastic leukaemia (ALL)	lung	NA	local infiltration in the left lung (52×44 mm), two focal lesions in the right lung and left-sided pleural effusion	Biopsy to molecular identification (PCR)	L-AmB, isavuconazole and caspofungin, surgery	101 days	No	Live	No
227	31970007	Mekki SO et al.	Male	52	NA	treated pulmonary tuberculosis	lung	hemoptysis	right upper lobe partial collapse and old healed pulmonary tuberculosis of the right upper lobe with underlying cavitation and bronchiectasis	Biopsy and histology	L-AmB IV	6 weeks	No	Lost	No
229	35573975	Bajwa A et al.	Male	40	NA	uncontrolled diabetes	lung	hemoptysis	a cavitary mass (3.5 × 2.9 cm) in the right lower lobe	Biopsy to histopathology	right middle and lower lobes lobectomy, IV AmB (14 days), oral Posaconazole (12 days)	1 months	No	Live	No
230	30671341	Stone T et al.	Male	66	Rhizopus	poorly controlled type 2 diabetes mellitus, smoke medical marijuana for the relief of back pain	lung	shortness of breath, cough, rust-colored sputum, night sweats	multiple bilateral large ground glass opacities with surrounding areas of consolidation	Biopsy to histopathology	thoracoscopic surgery, L-AmB and micafungin(12 days), oral posaconazole	Not mention	No	Died	No
231	22820691	Uchida Y et al.	Male	74	Cunninghamella bertholletiae	previous myocar_x005f_x0002_dial infarction, angina pectoris and chronic heart failure, a 60-pack-year ex-smoker living in a 70-year-old wooden house	lung	fever, cough and exertional dyspnoea	infiltration around the emphysematous area in the right upper lobe and bilateral interstitial infiltrates in the lower lobes, with bilateral hilar and mediastinal lymphadenopathy	BALF culture	L-AmB IV	Not mention	No	Died	Small cell lung cancer, chemotherapy induced netropenia
233	23964036	Mahadevaiah AH et al.	Female	27	NA	Diabetes	lung, mediastinum	fever, cough and hoarseness of voice	right upper and mid-zone homogeneous air space consolidation	BALF to histopathology	L-AmB IV	Not mention	No	Died	coinfection with aspergillosis
237	29977735	Ramirez JL et al.	Female	36	NA	diabetes, pregnant	lung	weakness, shortness of breath, and hemoptysis	extensive necrosis and a 6.1 cm abscess in the RLL, as well as infiltrates in her right middle and left lower lobe	BALF to histopathology	L-AmB IV, posterolateral thoracotomy, posaconazole	2 months	type 1 renal tubular acidosis	Live	No
240	32030366	Miura K et al.	Female	59	NA	acute t(8;21) myelogenous leukemia, chemotherapy induced neutropenia	lung	dry cough and malaise	an invasive shadow in the upper lobe of the right lung	Biopsy	a right upper lobectomy was performed, L-AmB	Not mention	renal dysfunction	Died	No
243	36755297	Shankar P et al.	Male	60	NA	NA	lung, skin	ill-looking appearance	NA	histopathology	L-AmB, Ayurveda	Not mention	No	Live	No
245	27158585	Graves B et al.	Male	59	NA	hypoplastic myelodysplastic syndrome (MDS), nephrotic syndrome	lung, spleen	NA	a cavitating left lower lobe lesion with contiguous splenic involvement	Biopsy and histology	lobectomy, isavuconazole	102 days	gastrointestinal side-effects (posaconazole) and nephrotoxicity (L-AmB)	Live	No
246	37113846	Mohseni Ahangar R et al.	Male	16	NA	a history of smoking, opium, and amphetamines	lung	fever, chills, weakness, and lethargy	massive pleural effusion in the right lung	Biopsy and histology	oral posaconazole	3 months	No	Live	immunocompetent
247	32720129	Yamamoto K et al.	Male	42	Cunninghamella bertholletiae	acute myeloid leukemia, consolidation therapy with high-dose arabinosylcytosine-cytarabine	rhinocerebral, lung, eye	swelling of the right side of his face with pain	peribronchial small nodules in the right upper lobe and a necrotic tumor in the right lower lobe	molecular identification (PCR)	L-AmB IV (10 mg/kg/day) to L-AmB(6 mg/kg) combined with micafungin(150 mg/d) to terbinafine	112(L+M) + 223(T) days	renal dysfunction	Live	No
248	32350952	Fujisawa Y et al.	Male	64	NA	hypertensive nephrosclerosis, ventricular tachycardia (VT) and ventricular fibrillation (VF) during hemodialysis (HD), smoked 50 cigarettes perday for 30 years and had drunk 350 mL beer per day	lung, cerebrum, thyroid, pancreas, skin	NA	diffuse ground glass opacities (GGO) in the bilateral lower lung fields	Autopsy	NA	Not mention	No	Died	No
249	25379391	Tsyrkunou AV et al.	Male	61	R. microsporus	a 40 pack-year history of smoking, untreated diabetes mellitus type II, and occasional alcohol use	lung	shortness of breath and a productive cough	multifocal pneumonia with central cavitation	BALF culture and molecular identification (ITS)	L-AmB (16 days), L-AmB IV and oral posaconazole(6 days), oral posaconazole(1 months), multifocal pneumonia with central cavitation	2 months	No	Live	No
250	25742861	Vercillo MS et al.	Male	29	NA	aplastic anemia	lung	fevers, pleuritic chest pain, and scant hemoptysis	an inflammatory mass in the right upper lobe with occlusion of the right upper lobe pul_x005f_x005f_x005f_x005f_x005f_x005f_x005f_x005f_x005f_x005f_x005f_x005f_x005f_x0002_monary veins and segmental branches of the right pul_x0002_monary artery	BALF to histopathology	amphotericin B and posaconazole, a right postero_x005f_x0002_lateral thoracotomy	Not mention	No	Died	No
252	33678962	Elmassry M et al.	Female	56	NA	diabetes ketoacidosis	lung	fevers, dyspnea, right chest pain radiating toward neck, and intermittent epistaxis	a complete collapse of the right upper lobe and showed small mediastinal lymph nodes concerning for malignancy	Biopsy	L-AmB, oral isavuconazole	6 months	No	Live	No
253	22554371	Mohammadi A et al.	Male	57	NA	Diabetes	lung, brain, eye, jaw	fever, polyuria, polydipsia, vomiting	a large thick wall cavity in right middle lobe with nodu_x005f_x0002_lar and irregular inner borders	Biopsy to histopathology	NA	Not mention	No	Died	No
258	32461882	Seifert S et al.	Male	32	Mucor	NA	lung	dyspnea, cough and elevated glucose	right upper lobe (RUL) and right middle lobe (RML) infiltrates and centrilobular ground-glass nodules	BALF to histopathology	L-AmB and micafungin	Not mention	No	Died	No
262	23042005	Serio B et al.	Male	32	NA	neutropenia, AML(M4), chemotherapy with cytarabine, etoposide and high-dose cytarabine	lung	productive cough, fever(>39°C) and chest pain	in the lower lobe of the right lung a 3.5cm peripheral pleural-based nodule with sur_x005f_x0002_rounding ground-glass halo associated with a slight pleural effusion	molecular identification	L-AmB	Not known	No	Live	coinfection with aspergillosis
263	33902064	Fujisaki T et al.	Male	14	NA	acute lymphoblastic leukemia	lung	NA	an organized pleural effusion and dense consolidation with a cavity lesion in the right lower lobe	Biopsy to histopathology	L-AmB, right lower lobectomy	37 days	renal dysfunction	Live	coinfection with aspergillosis
264	30553628	Yang J et al.	Female	46	NA	NA	lung	intermittent blunt pain in chest, persistent distended pain in right neck and arm	a large soft tissue mass in right upper lobe, swollen right chest wall and bone destruction of right 1st and 2nd ribs along with right pleural effusion	Biopsy to histopathology	oral posaconazole of 400 mg bid	Not mention	No	Died	immunocompetent
266	32590461	Ding XL et al.	Male	52	NA	acute lymphoblastic leukemia for 2 years	lung,skin	fever and a painful ulcer on the right thigh	new exudation in the right lung	molecular identification (PCR)	IV L-AmB 50 mg/d and posaconazole 800 mg/d	1 months	No	Live	No
267	33578579	Liang Y et al.	Male	11	NA	acute lymphoblastic leukemia	lung	paroxysmal left chest pain, fever, and hemoptysis	a pleural effusion with high-density areas in the left lower lobe	histopathology	posaconazole and brochoscopy(3rd and 4rd:remove retained secretions and improve atelectasis)	4 months	No	Live	No
270	19147507	Ryan LJ et al.	Male	66	Cokeromyces recurvatus	myelogenous leukemia	lung	NA	NA	Autopsy	NA	Not mention	No	Died	No
271	21849070	Bansal MBansal M et al.	Male	51	Rhizopus	acute myeloid leukemia	lung	mild shortness of breath and generalized weakness, Horner syndrome (Pancoast syndrome)	elevation of the left hemidiaphragm, alveolar and interstitial opacities of the left upper lobe and lower lobe with air bronchograms, and blunting of the costophrenic angle	BALF culture	L-AmB	Not mention	No	Died	Pancoast syndrome
276	25031775	Kogure Y et al.	Male	44	NA	AML with myelodysplasia-related changes (AML-MRC)	lung	anemia	pleural effusion	Autopsy to PCR	L-AmB	Not mention	No	Died	No
			Male	88	NA	pancytopenia	lung	fever with mild dyspnea	multilobar consolidation and pleural effusion	Autopsy to PCR	NA	Not mention	No	Died	No
278	37886360	Wang L et al.	Male	Not known	Rhizopus azygosporus	type 2 diabetes (DM2)	lung	the cough was aggravated by the presence of blood in the sputum	a right lower lobe mass	BALF culture and mNGS	lobectomy of the right lower lobe and thoracolysis, L-AmB, oral isavuconazole	Not mention	No	Live	No
279	36870813	Yang YC et al.	Male	42	Cunninghamella bertholletiae	kidney transplantation, received immunosuppressants	lung	fever	a 1.6-cm solid nodule over the RLL abutting the right major fissure	Biopsy to histopathology	wedge resection of RLL,L-AmB(5 weeks), oral posaconazole(3 months)	Not mention	No	Live	No
280	36349214	Song Y et al.	Male	56	Lichtheimia corymbifera	NA	lung	inhaled biogas and developed nausea and vomiting about half an hour later	severe pneumonia	molecular identification (MALDI-TOF)	L-AmB (22 days), oral posaconazole (158 days）	6 months	No	Live	immunocompetent
			Male	34	Lichtheimia corymbifera	NA	lung	lost consciousness due to the inhalation of biogas	cavity lesions in the right upper lobe, right middle lobe and left upper lobe in the lungs	BALF culture	posaconazole suspension (200 mg, every 6 hours)	Not mention	No	Died
282	23307250	Kleinotiene G et al.	Female	14	Lichtheimia corymbifera	acute myeloid leukemia (AML)	lung	fever	confluent multiple infiltrates without distinct boundaries in the both lungs	BALF culture	oral posaconazole, L-AmB (2 months), Surgical resection of the fungi	2.5 months	No	Live	No
286	35047625	Chen L et al.	Female	19	Rhizopus microsporus	NA	lung	Hemoptysis	bilateral pulmonary infection with cavitation involving the pulmonary right lower lobe	BALF to histopathology and mNGS	combining intravenous and inhaled AmB, Perfusion with AmB on the basal segment of the right lower lobe was then tried 3 times through a microtube in an electronic bronchoscope	Not mention	No	Live	immunocompetent
289	25441799	Kim YI et al.	Male	66	NA	chronic inflammatory demyelinating polyneuropathy, diabetes mellitus, or alcoholic liver cirrhosis	lung	cough, a large amount of thick yellowish sputum, and fever	bilateral consolidation with multiple centrilobular nodule, left main bronchial wall thickening, obstruction due to secretion, and bilateral paratracheal and subcarinal mediastinal lymphadenopathy	BALF to histopathology	L-AmB	Not mention	No	Died	pseudoaneurysm, concomitant squamous cell carci_x0002_noma of lung
290	23381979	Badior M et al.	Female	34	Mucor spp.	acute promyelocytic leukemia	lung	NA	in the upper lobe of the left lung a consolidation of 6×6.2 cm with signs of internal and peripheral bleeding—a so-called ‘‘halo sign’’	BALF to histopathology	L-AmB, lung surgery	50 days	No	Died	No
292	34513586	Rana G et al.	Male	48	NA	type 2 diabetes (DM2)	sino-nasal, lung	fever, insignificant weight loss and loss of appetite	bilateral ground-glass opacities in lower lobes without any evidence of pulmonary artery thrombosis	BALF to histopathology	posaconazole	Not mention	No	Died	coinfection with tuberculosis and COVID-19
293	29707367	Hodel L et al.	Female	18	NA	lymphatic leukemia	lung	neck pain, nausea, fever, coughing and pain in the limbs	a bleeding spot in the right lower lobe with signs of mycotic infection	BALF to histopathology and PCR	L-AmB changed to posaconazole	3 months	renal dysfunction	Live	No
294	28275494	Iqbal N et al.	Female	60	Mucor	Diabetes	lung	fever and productive cough with hemoptysis	a consolidation with cavitary lesion in right middle lobe	BALF to histopathology	amphotericin B deoxycholate	Not known	No	Live	No
			Female	60	NA	Diabetes	lung	cough and fever	consolidation in lingular segment and left upper lobe of lung with few surrounding scattered infiltrates	BALF to histopathology	amphotericin B deoxycholate, left pneumonectomy	Not known	No	Live	No
			Female	69	Rhizopus	Diabetes	lung	shortness of breath, productive cough and fever	contrast showed filling defect at bifurcation of right pulmonary artery consistent with pulmonary embolism	Biopsy to culture and histopathology	amphotericin B deoxycholate	Not mention	No	Lost	No
296	24996716	Rajagopal K et al.	Male	64	Mucor	end-stage restrictive lung disease secondary to idiopathic pulmonary fibrosis	lung	NA	infiltrates within the right lower lobe, and to a lesser extent in the right middle lobe, with total atelectasis of the right lower lobe and partial atelectasis of the right middle lobe	Biopsy	L-AmB(intravenous and inhaled), Right allograft pneumo_x005f_x0002_nectomy, lung implantation	Not mention	No	Live	No
297	36923658	Rouientan H et al.	Male	65	NA	hypertension, which was controlled by a daily dose of 50 mg of hydrochlorothiazide	lung	productive cough (without blood streaks in sputum) and chest pain	pulmonary infection without a pulmonary embolism	BALF to histopathology	L-AmB	Not mention	No	Died	immunocompetent
298	24432223	Cortez J et al.	Male	60	NA	type 2 diabetes mellitus, class I obesity(BMI=33kg/m2), chronic obstructive pulmonary disease	rhino-orbital-cerebral, lung	progressive decreased right visual acuity, right proptosis and right hemifacial dysesthesia	endobronchial spread of infection (multiple nodules and endobronchial lesions)	Biopsy to histopathology	L-AmB and caspofungin (55 days), oral posaconazole (8 months)	10 months	No	Died	No
303	28197828	Zubairi ABS et al.	Male	45	Lichtheimia corymbifera	NA	lung	productive cough, high grade fever and dyspnea	multiple patchy areas of consolidation and ground glass opacities in both lungs with underlying cystic and cavitary changes without mediastinal or hilar lymphadenopa_x005f_x0002_thy or pleural effusion	BALF to histopathology	L-AmB	Not known	No	Live	immunocompetent, coinfection with aspergillus, diagnosed pulmonary-renal syndrome and received IV steroids
308	28577122	Ota H et al.	Female	69	Cunninghamella bertholletiae	acute myeloid leukemia (AML) received cord blood transplantation (CBT)	lung	fever	a reversed halo sign in the right upper lobe of the lung	Biopsy	L-AmB, lobectomy	280 days	No	Live	No
			Male	35		relapsed AML 3 months after allogeneic bone marrow transplan_x0002_tation underwent CBT	lung	a high fever	a halo sign in the lower lobe of the right lung and minute diffuse opacities in both lungs	Biopsy	L-AmB, lobectomy	6 months	No	Live	No
309	26645867	Suzuki D et al.	Male	8	Lichtheimia ramosa	stem cell transplantation for acute myeloid leukemia	lung, brain	chest pain	a regional hazy shadow in the right upper lobe	the culture of suptum	L-AmB	6 months	No	Died	No
312	23874118	Imai Y et al.	Female	70	NA	chronic hemodialysis	lung	bloody sputum, dyspnea, and fever	consolidation of the upper lobes in the bilateral lungs	Autopsy	L-AmB	Not mention	No	Died	coinfection with aspergillosis
313	22103628	Hadaschik E et al.	Male	68	Rhizomucor pusillus	chemotherapy of secondary acute myeloid leukaemia from myelodysplastic syndrome	lung, rhino-orbital and cutaneous	NA	NA	molecular identification (PCR)	L-AmB	Not mention	No	Died	No
314	26722589	Higo T et al.	Female	77	NA	acute myeloid leukemia (AML) with MLL-AF6	lung, brain	lightheadedness and dizziness, left facial nerve palsy	a consolidative shadow with halo sign in the left lung	Autopsy	L-AmB	Not mention	No	Died	No
316	26022794	Chougule A et al.	Male	43	Rhizopus spp.	poorly controlled type 2 diabetes mellitus	lung	fever, cough and purulent expectoration	necrotizing pneumonia involving the left lung with fibrosis and significant architectural distortion	Biopsy to ITS (molecular identification)	L-AmB, oral posaconazole (5 months）	5 months	No	Live	No
323	33364028	Ng KL et al.	Female	31	Rhizopus microsporus	pregnant	lung	cough, loss of weight and appetite, occasional haemoptysis	left hilar mass with infiltration into the left main bronchus and mediastinal lymphadenopathy	Biopsy to molecular identification (PCR)	IV AmB	2 weeks	No	Live	immunocompetent, pregnant
325	33072770	Zhang H et al.	Male	33	NA	end-stage renal disease, admitted renal replacement therapy, consecutive immunosuppressive therapy included tacrolimus, mycophenolate mofetil, and methylprednisolone	lung	NA	multiple small nodules and patchy shadows in the left and right lower lobes of the lung	Biopsy to histopathology	L-AmB (50 mg, qd) and posaconazole (400 mg, q12 h)	Not mention	No	Died	No
327	36932380	Harada M et al.	Male	67	Cunninghamella bertholletiae	chronic obstructive pulmonary disease	lung	dyspnea, productive cough, and fever	pleural effusion in the left lower hemithorax and consolidation in the right lung field	the culture of suptum	L-AmB	9 days	No	Died	immunocompetent
328	25734087	Peixoto D et al.	Male	60	Rhizopus microsporus/Rhizopus azygosporus	non-Hodgkin follicular lymphoma, developed diarrhea and was found to have severe gastrointestinal acute graft-versus-host disease (GVHD) for which he received high-dose prednisone and tacrolimus	lung	shortness of breath and cough	a cavitary lesion surrounded by consolidation in his left lower lobe	Autopsy to PCR	NA	Not mention	No	Died	No
			Male	57	Rhizopus	relapsed B-cell chronic lymphocytic leukemia	lung	fevers, productive cough, and hemoptysis	(1) a large dominant consolidative opacity in the right upper lobe (RUL) with focal dense consolidation and peripheral ground-glass and (2) another focal opacity superiorly to this dominant opacity with a dense peripheral rind and central ground-glass opacity (reversed halo sign)	Biopsy to molecular identification (PCR)	L-AmB, posaconazole	Not mention	No	Died	No
			Male	49	Rhizomucor pusillus	T-cell prolymphocytic leukemia	lung, brain	dyspnea, fever, and pleuritic chest pain	several small cavitary nodules and peribronchial nodular opacities in both lungs	BALF to culture	L-AmB, isavuconazole	Not mention	No	Died	No
330	30560048	Huggins J et al.	Male	62	Rhizopus oryzae	sarcoidosis, non-alcoholic steatohepatitis-related (NASH-related) cirrhosis, and poorly-controlled type II diabetes mellitus	lung	productive cough and left-sided, pleuritic chest pain	a focal rounded opacity in the left lateral mid-lung zone measuring 3.2 cm in diameter	Biopsy to culture and histopathology	L-AmB (5 days) changed to isavuconazole (6 weeks)	1.5 months	acute kidney injury	Live	No
333	23381980	Pacheco P et al.	Female	34	Mucor	HIV1/AIDS	lung	fever, confusion, left hemiparesis and seizures	the existence of interstitial infiltrates and showed lesions with a ground glass attenu_x005f_x0002_ation, focal consolidations and atelectasis predominantly in the lower lobes as well as a typical cavitation in the upper lobe of the right lung	Biopsy to histopathology	L-AmB (3 weeks), oral posaconazole (2 months), resection of the upper right lobe	3 months	hypokalemia	Live	coinfection with aspergillosis
334	35494551	Pekova L et al.	Female	11	NA	NA	lung	thirst, frequent urination, unexplained weight loss	bilateral ground-glass opacities of the 9-th and 10-th lung segments, enlarged thymus and a congenital malformation —— double tracheal carina	Autopsy	NA	Not mention	No	Died	coinfection with COVID-19
335	37745770	Trinh K et al.	Female	52	NA	hypertension and systemic lupus erythematosus (SLE)	lung	chest pain and dyspnea	an aneurysm within the lower lobe of the left lung	Not known	embolization	Not mention	No	Live	The development of pulmonary artery pseudoaneurysm (PAP) secondary to pulmonary mucormycosis (PM)
336	20200286	Chakrabarti A et al.	Male	47	Rhizopus homothallicus	type II diabetes mellitus, diabetic nephropathy leading to end-stage renal disease, undergone renal transplantation and was on triple-drug immunosuppression	lung	an intermittent fever with chills and pleuritic chest pain	a thick, smooth-walled cavitary lesion of the posterior segment of the right upper lobe and multiple nodules in both lungs	Biopsy to culture and histopathology	L-AmB	1.5 months	No	Live	No
337	35747739	Arjmand G et al.	Female	77	NA	hypertension and diabetes mellitus, COVID-19	lung	hemoptysis	left lower lobe (LLL) bronchus narrowing and obliteration	Biopsy to histopathology	L-AmB	Not mention	No	Died	No
340	26397298	Rocconi R et al.	Female	58	Rhizomucor pusillus	acute promyelocytic leukaemia	lung	pancytopenia	acute pneumonia with heart enlargement	BALF culture	L-AmB, oral posaconazole (3 months)	3 months	renal dysfunction	Live	No
342	30524955	Pennell E et al.	Female	13	NA	type 1 diabetes mellitus	lung	fever, nasal congestion, and worsening cough	bilateral infiltrates involving right upper, middle, and lower lobes, as well as the left lower lobe with a left-side pleural effusion	Biopsy to culture and histopathology	surgical debridement	Not mention	No	Live	No
344	29319040	Manjunath M et al.	Male	62	NA	Diabetes	lung	dry cough and fever with chills	right hilar mass compressing intermediate bronchus	Biopsy	AmB (7.5 mg/kg/d) and oral posaconazole (400 mg twice) and micafungin, pneumonectomy and parietal pleurectomy	Not mention	No	Died	No
346	36910131	Wigston C et al.	Male	57	Cunninghamella bertholletiae	severe COPD and gastro-oesophageal reflux disease, tuberculosis	lung	cough, right-sided chest pain, fevers, sweats and weight loss	right upper lobe consolidation with bullous changes without cavitation	Biopsy	a right upper lobectomy and right middle lobe wedge resection, 4 weeks IV L-AmB, long term posaconazole and terbinafine	Not mention	No	Live	immunocompetent
348	37868029	Crees ZD et al.	Male	53	Mucor	squamous cell carcinoma of the left oral cavity and COVID-19 infection	lung	fever, dry cough	necrotizing regions radiographically consistent with invasive fungal in_x005f_x0002_fection.	the culture of suptum	L-AmB and posaconazole and IL-7, GM-CSF	10 weeks	No	Live	No
349	23075207	Schneidawind D et al.	Male	39	Rhizomucor	AML	lung	NA	a round lesion with halo sign suggesting pulmonary mycosis	Biopsy to histopathology	surgical resection of the upper left lobe and parts of the thoracic wall, L-AmB, oral posaconazole	Not mention	renal dysfunction	Live	No
			Female	43	Rhizopus	AML	lung	an acute abdomen	a pulmonary parenchymal consolidation with halo sign in her left upper lobe, also affecting the mediastinum	BALF culture	L-AmB, oral posaconazole (2 years)	2 years	renal dysfunction	Live	No
			Female	54	Lichtheimia	AML	lung	NA	a wedge_x005f_x0002_shaped lung parenchymal consolidation with halo sign in her middle lobe adjacent to the pericardium	Biopsy to molecular identification	wedge resection of the right lung, L-AmB, oral posaconazole	Not mention	No	Live	No
350	23243187	Xia ZK et al.	Female	29	Mucor	NA	lung, rhino-orbital and cutaneous	fever, cough, sputum production, headache, dyspho_x005f_x0002_nia, and dysphagia	a large high-density consolidation area in the right upper and middle lobes of the lung	Biopsy to ITS (molecular identification)	surgical debridement, L-AmB	Not mention	No	Live	immunocompetent
352	29326340	Al-Sheikhli J et al.	Male	75	Rhizopus microsporus	prefibrotic myelofibrosis with chronic neutrophilia, Addison’s disease, chronic kidney disease stage 4, type 2 diabetes mellitus, hypertension, myocardial infarction and previous tuberculosis (TB) adenitis	lung	shortness of breath and reduced exercise tolerance	cavitating lesion in his right middle zone with surrounding consolidation	Biopsy to molecular identification (PCR)	L-AmB	Not mention	No	Died	No
355	31576206	Jaganathan V et al.	Female	54	NA	poorly controlled diabete, grade 4 chronic kidney disease	lung	productive cough and dyspnoea	a complete collapse consolidation of the left lung with abrupt left main bronchial cut off and a mild left pleural effusion	Biopsy to histopathology	oral posaconazole	Not mention	No	Died	No
357	32041089	Kim M et al.	Male	32	NA	type I diabetes mellitus (DM)	lung	fever, productive cough and dyspnea	consolidation in the right middle lobe, diffuse and patchy densities with focal consolidations involving both lower lobes, thickening of the right main and intermedius bronchi, and multiple mediastinal lymphadenopathies	Biopsy to histopathology	L-AmB	Not mention	No	Died	No
358	22369887	Theisen-Toupal J et al.	Male	75	NA	Wegener granu_x005f_x0002_lomatosis in remission, end-stage renal disease on dialysis,and MDS refractory anemia with excess blasts-II, treated with 3 months of lenalidomide	lung	fevers and cough productive of brown sputum	progression of the left upper lobe consolidation	Autopsy	L-AmB	Not mention	No	Died	No
360	27076735	Dube P et al.	Male	72	Rhizopus	Diabetes	lung	low-grade fever associated with pain abdomen and vomit	NA	culture	L-AmB	Not mention	No	Died	coinfection with tuberculosis
361	25887878	Agaronov M et al.	Not known	Not known	Cokeromyces recurvatus	hypertension, hypothyroidism, and hypercholesterolemia, diabetes	lung	heartburn, abdominal pain, nau_x005f_x0002_sea, and vomit	numerous, variably-sized nodules scat_x005f_x0002_tered in both lungs, as well as patchy areas of ground-glass opacities predominantly involving the middle and upper lobes	Biopsy to culture and histopathology	AmB	Not known	No	Live	No
371	35479945	Cui Q et al.	Male	Not known	Mucor racemosus	Acute T Lymphoblastic Leukemia, and received chemotherapy	lung, rhino-orbital, brain	pain in the right rib	a soft tissue shadow at the anterior superior mediastinum, as well as lymph node enlargement and splenomegaly	metagenomic next-generation sequencing (mNGS)	L-AmB, posaconazole and caspofungin	Not mention	No	Died	No
372	31227382	Uno K et al.	Female	73	Cunninghamella	right-sided breast cancer, thrombocytopenic purpura (ITP)	lung	left-sided back pain	pleural calcification near her left diaphragm and left mid-lung field	culture	L-AmB	Not mention	No	Died	No
374	30014584	Elgarten CW et al.	Male	7	Rhizomucor	hepatitis-associated severe aplastic anemia	lung	fever	a left upper lobe consolidation with an associated moderate pleural effusion	the culture of pleural fluid	L-AmB (6 months) and caspofungin, oral posaconazole(1 months)	7 months	No	Live	No
			Male	14	Cunninghamella berthollatiae	chronic granulomatous disease, peripheral stem cell transplant	lung	NA	a necrotic right lower lobe lesion	culture	L-AmB (5 mg/kg/d) and caspofungin (100 days), oral posaconazole	Not mention	renal dysfunction	Live	No
375	29259862	Tansir G et al.	Female	15	NA	B-cell Acute Lymphoblastic Leukemia	lung	low grade fever and cough	heterogeneous opacity over left middle and lower zone with blunting of left costophrenic angle	BALF to histopathology	L-AmB	Not mention	No	Lost	No
380	26288745	Moosavi Movahed M et al.	Male	33	NA	farmer	lung, sinus, nose, eye, tongue	dyspnea, weakness and right eye pain	large pleural effusion with pneumothorax in the left side and a shift of mediastinum to the right side	BALF to histopathology	L-AmB	Not mention	No	Died	No
381	33513875	Zurl C et al.	Male	53	Rhizopus microsporus	secondary acute myeloid leukemia (AML), myelodysplastic syndrome, obesity (body mass index 34) and depression, COVIID-19	lung	sore throat, parageusia, dysosmia and fever	slight bilateral infiltrates	Autopsy to ITS (molecular identification)	NA	Not mention	No	Died	coinfection with COVID-19
383	34826672	Crone CG et al.	Male	55	Rhizopus microsporum	polymorph post transplantation lymphoproliferative disease (PTLD), renal transplantation	lung	septic shock	a central lung embolus	the culture of suptum	voriconazole, isavuconazole and amphotericin B	2 months	No	Died	No
384	24422203	Kim MJ et al.	Male	83	Rhizopus microsporus	Diabetes, pulmonary tuberculosis in his 20s	lung	increased sputum with dyspnea	large cavitary lesions in the upper lungs	the culture of suptum, ITS	L-AmB	1 months	No	Died	No
387	25948371	Tajima S et al.	Male	64	Rhizopus oryzae	acute lymphocytic leukemia, neutropenia	lung	NA	the reversed halo sign	culture of the sputum	L-AmB	Not known	No	Lost	No
389	34667044	Khera S et al.	Male	6	NA	B-cell ALL	lung	fever, generalised lymphadenopathy and hepatosplenomegaly	multiple soft tissue density nodules and cavitatory lesions with surrounding ground glass opacities suggestive of fungal pneumonia	Biopsy to histopathology	caspofungin and L-AmB	Not mention	No	Live	No
392	21885419	Liu HC et al.	Female	76	Rhizopus	uncontrolled diabetes	lung	fever, breath_x005f_x0002_lessness, night sweating or body weight loss	a 5.7×5.5×3.7cm mass lesion on the right hilum and multiple lymphadenopa_x005f_x0002_thies on the paratracheal area	Biopsy to molecular identification (PCR)	L-AmB	6 weeks	No	Live	No
394	20205795	Hofman V et al.	Male	66	NA	a renal transplant 5 months before	lung	hemoptysis	a not well-circumscribed and excavated mass involving the pulmonary inferior left lobe, bilateral pleural effusions, and a small parenchyma nodule in the pulmonary inferior right lobe	BALF to histopathology and PCR	surgical resection of the pulmonary left inferior lobe	Not mention	No	Died	No
395	33670842	Kanwar A et al.	Male	56	Rhizopus azygosporus	end-stage renal disease on hemodialysis	lung	fatigue and shortness of breath	patchy ground glass infiltrates and a moderate loculated right-sided pleural effusion with right sided cavitary pneumonia	the culture of suptum, MALDI-TOF	L-AmB	Not mention	No	Died	No
402	26528370	Talebi-Taher M et al.	Male	40	NA	end stage renal disease and kidney transplantation	lung	dyspnea, orthopnea and paroxysmal nocturnal dyspnea	a cavitary lesion in the left upper lobe and bilateral pleural effusion	Biopsy to histopathology	left upper lobectomy of the lung, caspofungin and L-AmB (1 months), oral posaconazole (2 weeks)	2 months	No	Live	No
403	25275881	Ville S et al.	Male	60	Rhizopus Microsporus	a second kidney transplant	brain, lung	NA	NA	BALF to histopathology	L-AmB	3.5 months	No	Died	No
404	33331988	Pasero D et al.	Male	66	Rhizopus spp.	arterial hypertension treated with ACE-inhibitors, COVID-19	lung	shortness of breath	buried cavitary lesions in the left lung	BALF to culture	isavuconazole	Not mention	No	Died	No
414	24289813	Stewart JI et al.	Female	63	NA	diabetes mellitus (type II), hypertension, end-stage renal disease status post kidney transplant 7 months earlier, coronary artery disease, prednisone (5 mg daily)	lung	left-sided chest and back pain	a round, focal area of ground-glass attenuation surrounded by a complete rim of consolidation in the left upper lobe	BALF to histopathology	posaconazole, L-AmB (6 months) and micafungin (5 months)	6 months	renal dysfunction	Live	No
416	27423701	Lee JH et al.	Male	51	NA	acute myeloid leukemia and received induction chemotherapy	lung	coughing with aspiration	extensive necrotizing pneumonia of his right lung and bilateral pleural effusion predominantly on the right side. In addition, a small, linear, walled air collection was noted just medial to the bronchus intermedius tracking towards his esophagus, a finding suspicious for a bronchoesophageal fistula	Biopsy to histopathology	L-AmB	Not mention	No	Died	No
418	26365402	Gerlach MM et al.	Male	17	Rhizopus oryzae	NA	lung, brain	nearly drowning in a goose pond	increased pulmonary markings as evidence for previous aspiration	Biopsy to culture	L-AmB	38 months	No	Live	immunocompetent
419	25664192	Jayakrishnan B et al.	Male	26	Mucor	NA	lung	vomit, shortness of breath, productive cough, and mild fever	consolidation in the right mid zone and slight blunting of the right costophrenic angle	Biopsy to histopathology	L-AmB	Not mention	No	Died	immunocompetent
420	32547914	Hoang K et al.	Male	66	Rhizopus spp.	type 2 diabetes (DM2)	lung	productive cough, fever, and malaise	a cavitary lesion measuring 4.7×3.6cm within the superior segment of the left lower pulmonary lobe	culture of the sputum	methylprednisolone (IV 80mg) and intramuscular injection of 8mg dexamethasone,left lower lobectomy, isavuconazole	2 months	No	Live	No
424	25089609	Malkan AD et al.	Male	15	Cunninghamella	B-cell acute lymphoblastic leukemia with leukemic infiltration of the liver	lung	cough, left-sided chest pain, and fever	large cavitary lesion (reversed halo sign) in the left lung measuring 6.5×5.8×5.1 cm	Biopsy to culture	left thoracotomy， L-AmB	Not mention	No	Live	No
427	29631944	Wanat-Hawthorne A et al.	Female	19	Rhizopus	controlled type I diabetes mellitus	lung	persistent cough, pleuritic chest pain, and dyspnea	NA	BALF to histopathology	right thoracotomy with right upper and right middle lobectomies, intravenous and inhaled amphotericin B, isavuconazole	Not mention	No	Live	No
429	31410599	Trobisch A et al.	Not known	5	Actinomucor	precursor B cell acute lymphoblastic leukaemia (ALL)	lung	NA	a diffuse spread infiltrate of up to 3 cm in the right middle to lower field	Biopsy to ITS (molecular identification)	caspofungin and AmB, AmB and posaconazole	Not mention	No	Live	No
433	27932434	Bhagat M et al.	Female	61	Rhizopus	a 70-pack-year smoking history	lung	shortness of breath and non-productive cough	tree-in-bud nodularity representing viral inflammation or infection, but no consolidation, and no pulmonary embolism	BALF culture	intrathecal amphotericin B, Intravenous voriconazole as well as micafungin	Not mention	No	Died	coinfection with aspergillosis
435	27437278	Biradar S et al.	Male	55	NA	Diabetes	lung, nose, maxillary sinus	fever and cough	show multiple cavities	suptum to histopathology	L-AmB	1 months	No	Live	No
436	21605482	Hua-Ping Z et al.	Male	24	NA	Diabetes	lung	dyspnea, cough, and low-grade fever	cavitary consolidation in the right upper lobe	Biopsy to histopathology	lobectomy, L-AmB	Not mention	No	Live	No
438	35949757	Risal R et al.	Female	34	Mucor	type II diabetes mellitus, bronchial asthma, chronic pancreatitis, dyslipidemia, HIV, COVID-19	lung, skin	chest pain and dry cough	right upper lobe and perihilar consolidations	Biopsy to histopathology	decortication of the right lower lobe and right middle lobe and debridement of the anterior chest wall with irrigation of the pleural cavity, L-AmB	Not mention	No	Died	bronchocutaneous fistula
440	21735109	Busca A et al.	Female	55	Rhizopus microsporus	myelodysplastic syndrome	lung	NA	a focal ground-glass opacity mass surrounded by a solid ring of consolidation	Biopsy to histopathology	L-AmB, caspofungin and deferasirox	Not mention	No	Died	coinfection with aspergillosis
441	26958531	Acharya S et al.	Male	44	NA	NA	lung	fever, cough with expectoration, dyspnea, hemoptysis	a well-defined thick walled lesion with air fluid level and multiple air foci within it in the apical and posterior segment of right lower lobe and lateral segment of right middle lobe lower and mid zone	Biopsy to culture and histopathology	L-AmB	1.5 months	No	Live	immunocompetent
445	24593246	Matsumoto K et al.	Male	61	Cunninghamella bertholletiae	acute myeloid leukemia	lung	high-grade fever and dry cough	infiltration with a nodular lesion in the right lung	Autopsy to histopathology	L-AmB	Not mention	No	Died	No
447	21989517	Itoh M et al.	Male	63	Rhizopus	hypertension, diffuse large B-cell lymphoma	lung, skin, sinus	fever and dyspnea	left lower lobe consolidation and slight bilateral pleural effusion	Biopsy to culture and histopathology	L-AmB and micafungin	Not mention	No	Died	No
448	21914004	von Scheven R et al.	Female	35	Rhizopus oryzae	hereditary common variable immunodeficiency (CVID) and severe aplastic anaemia (SAA)	lung	fever and general decondition	a discrete wedge-shaped bronchopulmonary infiltrate of the right lower lobe	Autopsy	NA	Not mention	No	Died	No
449	26385775	Lopez-Pastorini A et al.	Male	62	NA	glioblastoma multiforme and currently under chemoradiation therapy	lung	massive haemoptysis	a round_x005f_x005f_x005f_x0002_shaped formation in the right upper lobe with con_x0002_trast agent leakage indicating active bleeding	Biopsy	upper lobectomy	Not mention	No	Live	pseudoaneurysm
450	29712993	Bellanger AP et al.	Male	61	Cunninghamella bertholletiae	stage-B chronic lymphocytic leukemia	lung	febrile aplasia	a peripheral nodule and a condensation next to the right pulmonary hilus surrounded by less dense infiltration	Biopsy to culture and ITS	posaconazole (400 mg twice per day) and liposomal amphotericin B (5 mg/kg)	Not mention	No	Died	No
451	34795903	Leung CCD et al.	Male	51	NA	a past medical history of PM in March 2012, chronic hepatitis B with liver cirrhosis, peripheral vascular disease, type 2 DM with nephropathy and cadaveric renal transplant	lung	cough, fever and frank haemoptysis	MA	Biopsy to histopathology	isavuconazole, L-AmB, nebulized amphotericin B	Not mention	No	Live	No
455	20335307	Koshy CG et al.	Male	54	NA	Diabetes	lung	acute respiratory distress, swell of chest wall, cough and fever	a thin-walled cavity in the right lung, communicating with the posterior segmental bronchus of the right upper lobe	Biopsy to culture and histopathology	NA	Not mention	No	Died	No
457	28321075	Ino K et al.	Female	53	Cunninghamella spp	AML	lung	leukocytosis and paralysis of the legs	bilateral small nodules and diffuse infiltration partly surrounded by a thick wall-like consolidation in the left anterior upper lung	Biopsy to molecular identification (PCR)	L-AmB	Not mention	No	Died	No
			Male	48	Rhizopus spp.	AML	lung	leukocytosis and thrombocytopenia	a small nodule in the left lower lung	Biopsy to molecular identification (PCR)	L-AmB, oral voriconazole	2 months	renal dysfunction	Live	No
			Male	67	Rhizopus spp.	non-Hodgkin's lymphoma [NHL]	lung	NA	several small nodular shadows with reversed halo sign in both lungs	Biopsy to molecular identification (PCR)	L-AmB	Not known	hypokalemia and an acute renal injury	Live	No
			Female	20	Absidia spp.	AML	lung	a fever and general fatigue	multiple small nodular shadows in both lungs	Biopsy to molecular identification (PCR)	L-AmB	6 weeks	No	Live	No
458	20118813	Garbino J et al.	Female	10	Cunninghamella bertholletiae	acute myeloid leukemia with meningeal infiltration, allogenic bone marrow transplantation	lung	spiking fevers and cough	bilateral alveolar infiltrates	Biopsy to culture	L-AmB (6 weeks), posaconaozle (4 months)	5.5 months	renal dysfunction	Died	No
459	34955408	Shi L et al.	Male	18	Rhizomucor pusillus	Philadelphia-like acute B precursor lymphoblastic leukemia. He received combined chemo_x005f_x0002_therapy with cyclophosphamide, vincristine, idarubicin and glucocorticoids	lung, skin, liver	acute fatigue, headache and blurred vision	a reverse halo sign (RHS) on the lower lobe of the left lung	plasma to mNGS	L-AmB and posaconazole	6 months	No	Live	No
461	32983308	Placik DA et al.	Male	49	Rhizopus	COVID-19	lung	fever, cough, and shortness of breath	a large air-filled bullous process in the poste_x005f_x0002_rior right upper lobe, suspicious for bronchopulmonary fistula	Biopsy to culture	AmB, a right middle invasive thoracotomy	Not mention	No	Died	bronchopleural fistula, coinfection with COVID-19
462	23141973	Zhang L et al.	Male	14	Rhizopus oryzae	lobectomy of right inferior lobe 2 years ago, helped with farming	lung	fever, cough, purulent sputum,and nasal discharge	a mass with a diameter of 3 cm in the left inferior lobe	Biopsy to histopathology and culture	L-AmB	Not known	No	Live	No
463	34746163	Sun Y et al.	Male	62	Rhizopus	rheumatoid arthritis, type 2 diabetes, and hepatitis B	lung	aggravation of joint pain and chest pain	shadow of the lungs	Biopsy to histopathology and mNGS	NA	Not mention	No	Died	No
468	23904418	Guymer C et al.	Female	11	NA	T-cell acute lymphoblastic leukaemia (T-ALL)	lung	central abdominal pain	consolidation and ground glass opacification of the RLL with associated pulmonary artery and vein thrombosis	Biopsy to histopathology	casofungin and L-AmB, posaconazole	Not mention	No	Live	No
470	31472083	Marek C et al.	Male	70	Rhizomucor	double lung transplantation for idiopathic pulmonary fibrosis	lung	NA	NA	BALF to culture and mNGS	intravenous liposomal and inhaled amphotericin B (21 days), isavuconazole	Not mention	No	Live	No
			Male	64	Rhizomucor	double lungtransplantation 5 months for chronic obstructive pulmonary disease	lung	NA	NA	Biopsy to culture and mNGS	L-AmB	7 days	No	Died	No
			Male	58	Rhizomucor	heart transplant for nonischemic cardiomyopathy	lung	NA	NA	Biopsy to histopathology and mNGS	L-AmB, isavuconazole	Not mention	No	Live	No
473	32156450	Hoffmann C et al.	Female	17	Rhizopus microsporus	T-cell acute lymphoblastic leukemia with central nervous system involvement	lung	asthenia, left basithoracic pain, and dyspnea	a voluminous mediastinal mass of 12.7×14×14.5 cm associated with pleural and pericardial effusions	Biopsy to ITS (molecular identification)	L-AmB (126 days), isavuconazole	Not mention	No	Live	No
474	25181747	Mahmood A et al.	Female	47	Rhizopus	diabetes type II, asthma, managed with albuterol and inhaled steroids	lung	cough and gray-colored sputum	a large left upper-lobe cavitary lesion	the culture of suptum	pneumonectomy	Not mention	No	Live	No
476	20946236	Weng TF et al.	Male	10	Rhizopus	Severe AA	lung, brain	dizziness	lung abscess formation	Biopsy to culture and histopathology	L-AmB (2 months), left lower lobe wedge resection, posaconazole (6 months), HSCT	8 months	No	Live	No
481	24403304	Peixoto D et al.	Male	59	Rhizomucor pusillus	coronary artery disease, was diagnosed with myelodysplastic syndrome (MDS) and underwent reduced-intensity HLA-matched related allogeneic hematopoietic stem cell transplantation (HSCT)	lung, skin, brain	left upper quadrant and shoulder pain, diaphoresis, and fevers	a left-sided pleural effusion, scattered areas of nodular consolidation with adjacent ground glass in the right lower lobe, and bilateral ground-glass abnormalities	Biopsy to histopathology and DNA sequencing	L-AmB, posaconazole, isavuconazole (8 months)	8 months	No	Died	No
482	27041173	Yamawaki S et al.	Male	84	Cunninghamella sp.	Rice-Field Drowning, osteoporosis with compression fracturesat T12 and L1, distal gastrectomy due to gastric cancer	lung	dyspnea after falling into a rice field	diffuse ground-glass attenuation along the bronchi	suptum to ITS	L-AmB	Not mention	No	Died	No
484	22754137	Fitzpatrick MC et al.	Male	64	NA	NA	lung, skin	fever, night sweats, fatigue, and epistaxis	an irregular opacity in the anterior segment of the left upper lobe consisting of central ground-glass opacity surrounded by consolidation in a "reversed halo" configuration	Biopsy to histopathology	left upper lobectomy, AmB and posaconazole	Not mention	No	Lost	No
489	19207843	Cooke DT et al.	Male	48	Mucor spp.	an orthotopic heart transplant with thymoglobulin induction for ischaemic cardiomyopathy presented 2 months	lung	cough	multilobar infiltrates, cavitary masses in the right upper lobe and right ninth rib destruction with an associated mass	the culture of pleural fluid	right lateral chest wall resection, L-AmB, posaconazole	Not mention	renal dysfunction	Live	No
			Male	32	NA	postallogeneic bone marrow transplant (BMT) for aplastic anaemia compli_x005f_x005f_x005f_x0002_cated by engraftment syndrome and grade II graft_x0002_versus-host disease (GVHD) of skin	lung	NA	a mass surrounding the right lower lobe (RLL) bronchus with an adjacent RLL pulmonary artery aneurysm	Biopsy to histopathology	a RLL and right middle lobe bilobectomy, L-AmB, posaconazole	Not mention	No	Died	No
490	23289469	Erbey F et al.	Male	9	NA	acute lymphoblastic leukemia-L1 (ALL-L1)	lung, palate	fever and swelling of the cheek	several, patchy nodular infiltrative opacities of variable sizes with tendency to become peripheral in both lung parenchymas	Biopsy to histopathology	L-AmB	11 months	No	Live	No
491	34992060	Olivo Freites C et al.	Female	60	Cunninghamella bertholletiae	COPD, close contact with her pet dog being treated for a skin illness	lung	shortness of breath	bilateral cavitary lesions	the culture of suptum	AmB	Not mention	No	Live	immunocompetent
502	20656848	Chung JH et al.	Female	64	NA	mantle cell lym_x005f_x0002_phoma and stem cell transplantation 2.5 years earlier	lung	cough and chest pain	a rounded consolidation with surrounding ground-glass opacity (GGO) (halo sign) in the anterior segment of the right upper lobe	Biopsy to culture and histopathology	AmB	Not mention	No	Lost	No
505	37278368	Nair AS et al.	Female	3	Mucor	NA	lung, brain	fever and dysentery	NA	Autopsy	NA	Not mention	No	Died	coinfection with aspergillosis
507	34759224	Teng P et al.	Female	64	Mucor	nausea and vomiting	lung	nausea and vomit	multiple nodules in the right lung	Biopsy to histopathology	L-AmB and posaconazole, lobectomy	Not mention	renal dysfunction	Live	coinfection with aspergillosis
510	36625734	Liu Y et al.	Male	36	Rhizomucor pusillus	acute lymphoblastic leukemia and was neutropenic after receiving two cycles of chemotherapy	lung	chest pain, dyspnea, and hemoptysis	a cavity in the right upper lung with a fractured rib hanging inside	Biopsy to mNGS	Rhizomucor pusillus, L-AmB and posaconazole	Not mention	No	Live	No
511	35169748	Van Ochten N et al.	Female	21	NA	diabetic ketoacidosis	lung	dry cough, night sweats, and respiratory failure	a right hilar inflammatory mass	Biopsy to histopathology	a right pneumonectomy, L-AmB, posaconazole	Not mention	No	Live	No
517	23107233	Fernandez JF et al.	Male	29	Rhizopus	uncontrolled diabetes	lung	shortness of breath, left sided pleuritic chest pain	a large, multi-loculated, air and fluid filled cavity within the left upper lobe, and a left lower lobe consolidation	BALF to histopathology	left upper lobe lobectomy plus left lower lobe wedge resection, 3 weeks of amphotericin B and micafungin, posaconazole (4 weeks)	7 weeks	renal dysfunction	Live	No
518	20541225	Maeda H et al.	Male	28	Mucor	allogenic bone marrow transplantation for acute lymphatic leukemia	lung	dyspnea and productive cough	a fungus ball in the left upper lobe of the lung	Biopsy to histopathology	lobectomy, L-AmB	Not mention	No	Live	No
519	37969218	Zhou H et al.	Male	18	NA	COVID-19	lung	intermittent dyspnea and cough	the foreign bodies in the trachea	Biopsy to histopathology	L-AmB	Not mention	No	Live	No
524	32756151	Boumaza X et al.	Female	24	Mucor sp. and/or Rhizopus sp	systemic sclerosis (SSc), treated with low-dose corticosteroids and mycophenolate mofetil for 9 months then with methotrexate	lung	NA	bilateral parenchymal condensation with a focal ground-glass opacity surrounded by a consolidation ring in the right upper lobe, consistent with the reverse halo sign	Biopsy to PCR	isavuconazole and L-AmB, posaconazole	Not mention	renal dysfunction	Live	No
525	26481751	Yu S et al.	Male	22	NA	tuberculosis	lung	fever and cough	enlargement of the right hilar and mediastinal lymph node, uneven enhancement when scanning reinforcement, considering TB	Biopsy to histopathology	L-AmB	Not mention	No	Died	No
526	35282541	Narayan R et al.	Male	34	NA	COVID-19	lung	fever and difficulty in breathing	bilateral patchy ground-glass opacification in middle zones and left lower zone consolidation in the lung with air bronchogram	Biopsy to histopathology	L-AmB, posaconazole (5 months)	5 months	No	Live	coinfection with COVID-19
528	34772489	Hill MC et al.	Male	49	Rhizopus	nonischemic cardiomyopathy (NICM) status post-OHT	lung	chest pain	a 3.9×3.4cm hypoattenuating lesion in the right upper lobe concerning for an abscess	Biopsy to histopathology	posaconazole, intravenous (IV) micafungin, and inhaled amphotericin B	10 months	No	Live	No
			Male	65	Rhizopus	orthotopic heart transplant (OHT)	lung	cough and low-grade fevers	continued progression of lesions, with a right lower lobe lesion measuring 7.4 cm, a left lower lobe lesion measuring 3.1 cm, and a right upper lobe lesion measuring 3.1 cm	Biopsy to histopathology	posaconazole, inhaled amphotericin B	3 months	No	Live	No
529	36309867	Shalata W et al.	Male	57	Rhizopus	Diabetes, smokingg	lung	dyspnea, dry cough and weight loss	diffuse ground glass opacities (GGO) with interlobular septal thickening in the RUL	BALF culture	RUL lobectomy, L-AmB	Not mention	No	Live	No
531	28685939	Turnbull A et al.	Male	59	Rhizopus microsporus	Diabetes, hypertension and obstructive sleep apnoea, kidney transplant	lung	fever, vomiting	a cavitating lung lesion	Biopsy to culture and histopathology	L-AmB	Not mention	No	Died	No
532	35592267	Liu Q et al.	Male	61	Rhizopus	poorly controlled diabetes with end-stage nephropathy on haemodialysis, and sarcoidosis-related pan-uveitis on maintenance prednisone 20 mg/day	lung	fever and progressive left-sided chest pain	left upper lobe consolidation and multiple new right‐sided pulmonary nodules initially favoured to represent satellite foci of infection	Biopsy to culture and histopathology	L-AmB (1 months), posaconazole	Not mention	No	Live	No
533	24421803	Wright AJ et al.	Male	68	Mucor/Rhizopus	Crohn disease (>55 years) requiring multiple bowel resections, high-dose corticosteroid therapy	lung	shortness of breath, left-sided pleuritic chest pain and chills	a cavitary lesion measuring 10cm in maximum diameter extending to the pleural surface, as well as extensive left upper and lower lobe consolidation	Biopsy to histopathology	left upper lobectomy, intravenous amphotericin and micafungin	Not mention	No	Died	No
537	34575746	Saltini P et al.	Male	72	NA	myelodysplastic syndrome, type 2 diabetes and arterial hypertension, COVID-19	lung	fever	pseudo-nodular cavitary consolidations in the right apical zone	Biopsy to histopathology	amphotericin B (7 mg/kg/day) and caspofungin (50 mg/day)	Not mention	No	Died	coinfection with aspergillosis and COVID-19
538	24450842	Henn A et al.	Male	42	Mucor	chronic lymphocytic leukaemia (CLL), pancytopenia	lung	fever	ground glass opacities, an abscessed nodule in the middle lobe, and a bilateral pleural effusion	Biopsy to histopathology	a right middle lobectomy, L-AmB (6 weeks), posaconazole (9 months)	10.5 months	No	Died	No
539	23252805	Kwan LP et al.	Male	61	Rhizopus	renal transplant recipient who was successfully treated with surgical resection	lung	fever, dyspnea, leucocytosis	a left upper lobe 3.2×2.1 cm cavitatory lesion with air-crescent sign and a dependent nodule	Biopsy to culture	a left upper lobectomy, oral posaconazole (4 weeks)	Not mention	No	Live	No
540	30503525	Thomas S et al.	Male	54	NA	end-stage renal failure secondary to diabetic nephropathy underwent a deceased donor renal transplant	lung	NA	right lower lobe large cavitating pneumonia of dimen_x005f_x0002_sions 70×55×75mm	Biopsy to histopathology	right middle lobectomy, L-AmB and posaconazole (2 months)	Not mention	renal dysfunction	Live	No
541	37067756	Panigrahi MK et al.	Male	55	NA	COVID-19	lung	breathlessness, productive cough, and minor hemoptysis	bilateral multiple lung lesions with central ground-glass opacifications surrounded by denser rings of consolidation	Biopsy to histopathology	liposomal and amphotericin deoxycholate	Not mention	No	Died	coinfection with COVID-19
543	25006269	Panigrahi MK et al.	Male	58	NA	Diabetes	lung	fever, productive cough with purulent sputum, and breathlessness	cavitary infiltrate in the right lung	Biopsy to histopathology	L-AmB, posaconazole(4 months)	Not mention	renal dysfunction	Live	No
545	25473601	Denu RA et al.	Male	57	Rhizopus	type 2 diabetes mellitus and stage V chronic kidney disease, polymyalgia rheumatica	lung	a severe headache and proximal muscle weakness	a rounded area of airspace opacity in the right upper lobe with central cavitation and surrounding ground glass halo, an appearance consistent with angioinvasive fungal infection	Biopsy to culture	L-AmB and posaconazole	Not mention	No	Live	No
548	33470008	Panchanatheeswaran K et al.	Female	25	NA	organo-phosphorous compound poison	lung	hemoptysis, a cough with expectoration, loss of appetite, and weight	left upper lobe pneumonia	Biopsy to histopathology	L-AmB (3 months)	Not mention	No	Live	immunocompetent
551	21742319	Ono A et al.	Male	67	NA	myelodysplastic syndrome (MDS) refractory anaemia	lung, spleen, kidney, thyroid, heart	high fever and abdominal pains	multiple micronodules with a halo of ground-glass attenuation in both lungs	Autopsy	NA	Not mention	No	Died	No
553	24498504	Sarrami AH et al.	Male	64	NA	a stroke following a cardiac surgery (mitral valve replacement and coronary artery bypass graft)	left lung, pancreas, spleen and brain	dyspnea, productive cough and jaundice	focal pneumonic infiltration in the left lower lobe	Autopsy	NA	Not mention	No	Died	immunocompetent
555	35984683	Damaraju V et al.	Male	45	NA	poorly controlled diabetes mellitus, COVID-19	trachea, lung	a productive cough, streaky haemoptysis and hoarseness of voice	intraluminal soft tissue thickening measuring 22 × 8 mm along the right lateral wall of the lower trachea just above the carina	Biopsy to histopathology	posaconazole suspension of 200 mg six hourly (sustained-release tablets were not available) and nebulized amphotericin B deoxycholate (10 mg twice daily on alternate days).	8 months	No	Live	No
557	31151981	Bhattacharya D et al.	Male	7 months	NA	haemophagocytic lymphohistiocytosis (HLH)	lung, brain	respiratory failure	NA	Autopsy	NA	Not mention	No	Died	No
560	34343422	Dantis K et al.	Male	46	NA	SARS-CoV-2 disease, A 6-month history of being treated for pulmonary tuberculosis, a right renal transplant 8 years ago, for which he is receiving oral prednisolone (20 mg/day)	lung	right-sided chest pain, cough, and hemoptysis	no cavitary lesion	Biopsy to histopathology	right lower lobectomy, L-AmB IV	Not mention	No	Live	No
563	31613818	Lin L et al.	Male	52	Mucor	Diabetes	lung	fever, cough, expectoration, and muscle soreness	a large irregular cavitary lesion in his right upper lobe (RUL)	BALF to culture	posaconazole oral (6 months), pulmonary lobectomy	Not mention	No	Live	coinfection with aspergillosis
565	28100573	Jaffer F et al.	Male	56	Rhizopus oryzae	uncontrolled diabetes, Positive occupational exposure was to dust as an electrician providing service to homes and agriculture industries	lung	recurrent haemoptysis, shortness of breath associated with productive cough	a right-sided pathology that lateralised over the right middle lobe area	BALF to ITS	oral posaconazole (6 months), right middle lobectomy	6 months	No	Live	No
569	37185791	Choudhary S et al.	Female	75	NA	poorly controlled diabetes mellitus	lung	chest pain, fever and dry cough	a soft-tissue lesion with central necrosis and cavitation in the right upper lobe and a small cavitating lesion in the left lower lobe	BALF to histopathology	liposomal amphotericin B (5 mg/kg) followed by oral posaconazole	6 weeks	No	Live	No
570	35198214	Horiguchi T et al.	Male	58	Rhizopus microsporus	type 2 diabetes mellitus (DM) and hypertension, COVID-19	lung, brain	respiratory failure	widespread ground-glass opacities and consolidations in bilateral lungs and pancreatic enlargement	Autopsy to DNA	NA	Not mention	No	Died	coinfection with COVID-19
572	33532075	Khawar MU et al.	Female	48	NA	poorly controlled diabetes mellitus, bipolar disorder	lung	chest pain and haemoptysis	moderate-sized spontaneous pneumothorax, along with a large cystic area in the left lung with surrounding ground glass	Autopsy to histopathology	NA	Not mention	No	Died	No
574	33400136	Bhalla AS et al.	Male	8	Mucor	recurrent hospital admissions for chest infec_x005f_x0002_tions since infancy	lung	chest pain, fever and streaky hemoptysis.	solid ‘mass’	Biopsy to histopathology	L-AmB (1 months), oral posaconazole (6 months)	7 months	No	Live	No
576	34754927	Khan N et al.	Female	44	NA	type 2 diabetes (DM2), COVID-19	lung	found unresponsive in her home	diffuse ground glass opacities (GGO) and multiple cavitary lesions	BALF to histopathology	L-AmB	Not mention	No	Died	coinfection with COVID-19
585	23267784	Webb BJ et al.	Male	52	Mucor	idiopathic dilated cardiomyopathy	lung, heart	hemoptysis	a persistent lobulated left lingular mass	Biopsy to culture and histopathology	left lower lobectomy, L-AmB and posaconazole	Not mention	No	Died	No
595	29658861	Nokes BT et al.	Male	66	Rhizopus	orthotopic heart transplant, be given a maintenance immuno_x005f_x0002_suppressive regimen of tacrolimus, mycophenolate mofetil, and prednisone for 10 months	lung	chills, night sweats, and hemoptysis	a cavitary lesion of the left lower lobe	Biopsy to culture	amphotericin B, posaconazole, and caspofungin, open left lower lobectomy, isavuconazole	Not mention	No	Live	No
597	33468634	Muthu V et al.	Female	54	NA	poorly controlled diabetes mellitus	lung	haemoptysis	thick-walled cavities in the right upper and middle lobes; a reversed halo sign (RHS) was seen in the right middle lobe, artery pseudoaneurysm	Biopsy to histopathology	pneumonectomy, L-AmB (23 days)	23 days	No	Live	artery pseudoaneurysm
603	30766320	Lipatov K et al.	Male	62	Mucor	DM and a more than 30-pack-year smoking history	lung, sinus	abdominal pain and chest pain	right hilar soft tissue density obstructing the bronchus intermidius, which had resulted in a right-lung collapse and right-sided pleural effusion	Biopsy to histopathology	L-AmB	Not mention	No	Died	No
604	37549029	Auen T et al.	Female	16 months	NA	nonaccidental trauma, sickle cell trait with trace Bart's hemoglobin, developmental delay, and premature birth	lung	fever and chills, diarrhea, and decreased appetite	NA	Autopsy to histopathology	NA	Not mention	No	Died	No
608	35637825	Esteak T et al.	Male	63	Rhizopus microsporus	a renal transplant, immunosuppressive therapy consisting of tacrolimus and mycophenolate mofetil, COVID-19	lung	NA	bilateral consolidation with pleural effusion on the left side of the chest	pleural fluid culture and histopathology	L-AmB	Not mention	No	Died	coinfection with COVID-19
609	35720319	Serris A et al.	Male	56	Rhizopus	Diabetes, COVID-19	lung, sinus	respiratory failure	NA	BALF to histopathology	IFN-γ and nivolumab, L-AmB, isavuconazole, posaconazole	Not mention	No	Died	coinfection with COVID-19
629	24604964	Gupta A et al.	Male	4	Rhizomucor pussilus	risk pre-cursor B ALL	lung, skin	NA	multiple, bilateral pulmonary lesions with right pleural effusion	Biopsy to culture	L-AmB	4 months	No	Live	No
631	37470541	Arora P et al.	Male	46	NA	post-covid-19 right lower lobe mucormycosis, right renal transplant surgery eight years back and was on calcineurin inhibitor and steroids, pulmonary tuberculosis 11 years back	lung	NA	a cavitary lesion measuring approximately 46 × 55 mm in the right apical lower lobe	BALF to histopathology	right lower lobectomy	Not mention	No	Live	coinfection with COVID-19
651	26740885	Dogra V et al.	Male	68	NA	Diabetes	lung	left-sided pleuritic chest pain, productive cough, fever, and progressive breathlessness	a left upper lobe consolidation, a left upper lobe consolidation with a reverse halo sign	Biopsy to histopathology	a left upper lobectomy, L-AmB, oral posaconazole	6 months	renal dysfunction	Live	No
653	22103345	Kimura M et al.	Female	53	Cunninghamella bertholletiae	a second cord blood transplantation (CBT) due to a relapse of acute myeloid leukemia	lung	Dry cough and fever	a reversed halo sign in the left upper lobe of the lung	Biopsy to culture	NA	Not mention	No	Not mention	No
663	22084651	Sharma SK et al.	Female	26	NA	pancytopenia, severe aplastic anemia, underwent allogenic peripheral blood stem cell transplantation (PBSCT)	lung	weakness and fever	left upper lobe consolidation with surrounding ground glass opacity	Biopsy to histopathology	L-AmB	Not mention	No	Live	coinfection with tuberculosis
674	35261764	Ahmed OF et al.	Female	56	NA	COVID-19	lung	fever, dyspnea, and cough	right-sided empyema	Biopsy to histopathology	surgery	Not mention	No	Died	coinfection with COVID-19
			Male	42	NA	a non-smoker, COVID-19	lung	fever and dry cough	bilateral ground-glass opacities	Biopsy to histopathology	surgery	Not mention	No	Died	coinfection with COVID-19
			Female	72	NA	Diabetes, COVID-19	lung	shortness of breath	bilateral peripheral infiltrates and areas of consolidation	Biopsy to histopathology	surgery	Not mention	No	Live	coinfection with COVID-19
			Female	67	NA	Diabetes, ischemic heart disease (IHD), and hypertension (HTN), COVID-19	lung	shortness of breath	cavitary pulmonary lesion and empyema	Biopsy to histopathology	surgery	Not mention	No	Live	coinfection with COVID-19
684	28386509	Martin MS et al.	Male	18	Rhizopus, skin	end stage renal disease secondary to congenital renal agenesis, a cadaveric kidney transplant four months	lung, skin	an acute onset of hemoptysis, back pain, and fever	a left lower lobe cavitary lesion	Biopsy to histopathology	a left lower lobectomy, L-AmB and isavuconazonium	7 months	No	Live	No
692	24717585	Gupta V et al.	Female	53	NA	poorly controlled type 2 diabetes mellitus, hypothyroidism on replacement thyroid, adrenocortical insufficiency on replacement steroids and ischaemic heart disease	lung	abdominal pain, vomiting and diarrhoea	a cavitatory lesion in the left lower lobe of the lungs	Biopsy to culture	voriconazole, L-AmB	Not mention	No	Died	coinfection with aspergillosis
697	37537934	Johri N et al.	Male	67	Rhizopus arrhizus	uncontrolled Diabetes Mellitus, hypertension, COPD, chronic liver disease, and hypothyroidism	lung, brain, nose	fever, nasal congestion, disorientation, and dark discharge	post-covid status with mucormycosis, patchy ground glass changes, consolidation with associated reticulation scattered throughout both lungs_x005f_x0002_post covid sequelae, cavities scattered in both lungs and bi_x0002_lateral minimal pleural effusion	Biopsy to culture	L-AmB, isavuconazole	Not mention	renal dysfunction and electrolyte imbalance (hypokalemia)	Live	coinfection with COVID-19
715	23936619	Capria S et al.	Female	35	Mucor	a breast ductal adenocarcinoma treated five years earlier with radical mastectomy followed by adjuvant chemotherapy with docetaxel, capecitabine, trastuzumab and anterior chest wall radiotherapy	lung	fever, fatigue and worsening dyspnea	a bilateral basal parenchymal consolidation (45×47 mm in the basal right lobe, 21×28 mm in the left basal lobe) with a consensual right pleural effusion	suptum to histopathology	L-AmB and posaconazole and azacitidine	5 months	No	Live	No
723	21143888	Di Carlo P et al.	Female	62	NA	Diabetes	lung	fever and a persistent cough	a diffuse pulmonary lesion	Biopsy to histopathology	L-AmB	Not mention	No	Died	No
727	22937433	Gupta R et al.	Female	18	Cunninghamella bertholletiae	NA	lung	fever, cough	peripherally placed bronchiectatic patches	BALF to histopathology	fluconazole	3 days	No	Live	immunocompetent
730	34322254	Zhang AH et al.	Female	81	Mucor	Antineutrophil cytoplasmic antibody (ANCA)‐associated vasculitis (AAV) and treated with prednisone, diabetes mellitus, hypertension	lung	gross hematuria and fatigue	a small nodule in the superior lobe of the right lung and a ground‐glass opacity nodule in the superior lobe of the left lung	the culture of suptum	L-AmB	2 months	No	Live	No
743	27000614	Afolayan O et al.	Male	59	NA	chronic kidney disease secondary to polycystic kidney disease was diagnosed with acute myelogenous leukemia on peripheral smear, induction chemotherapy treatment	lung	fever	a persistent large right upper lobe mass (2.7 cm) with reversed halo sign and a new, adjacent, thick-walled cavity with gas-liquid level and tree-in-bud opacities	Biopsy to histopathology	L-AmB, oral posaconazole	Not mention	No	Died	No
744	35791656	Kim JH et al.	Male	69	NA	10 pack-year ex-smoker, COVID-19	lung	fever, chills, dry cough, and headache	multiple cavities with low attenuated consolidations which were surrounded by ground-glass opacity in both lungs	BALF to histopathology	L-AmB	Not mention	No	Died	coinfection with aspergillosis and COVID-19
760	24712011	Mehmood M et al.	Male	29	NA	new-onset acute renal failure that required hemodialysis, SLE	lung	worsening cough, shortness of breath, fevers and pleuritic left-sided chest pain	cavitary pneumonia in the left lower lobe	Biopsy to histopathology	L-AmB and posaconazole	Not mention	No	Died	No
772	23609249	Dillard TA et al.	Male	44	Cunninghamella	pulmonary tuberculosis,	lung	moderate hemoptysis	extensive bronchiectasis of right upper lobe bronchi with endo_x005f_x0002_bronchial density and air crescents	BALF to culture	lobectomy, oral itraconazole	6 weeks	No	Live	No
808	21951874	Bruns T et al.	Male	48	Mucor spp.	liver cirrhosis, alcohol con_x005f_x0002_sumption, diabetes mellitus 2, chronic renal failure	lung	dehydration, abdominal discomfort, oliguria, tachycardia and hyperventilation	right upper lobe infiltrates and pleural effusions	BALF to histopathology	NA	Not mention	No	Died	No
829	32807082	Zhang K et al.	Male	61	Rhizopus oryzae	Diabetes 2	lung	cough with pale sputum associated with chest heaviness, pectoralgia and dyspnea	bronchitis and inflammation in the right lung lobes, the left ligule lobe and the left lower lobe	BALF to mNGS	posaconazole	Not mention	No	Live	No
856	34319959	Manda D et al.	Female	40	NA	old-treated case of severe form of COVID-19 requiring intensive care unit admission and had received high dose of steroid, renal transplant	lung, the small intestine	persistent fever	a thick-walled fibrocavitatory lesion in the posterior basal segment of the right lung lower lobe with perilesional ground glass haziness	Biopsy to histopathology	NA	Not mention	No	Not mention	No
933	27749571	Seo YM et al.	Male	15	Rhizopus spp.	reinduction chemotherapy for relapsed ALL	lung	fever and right shoulder pain	an aggravation of the pneumonic consolidation on the right upper lobe	BALF to culture	L-AmB	Not mention	No	Died	coinfectoin with ADV(adenovirus)
